# Supplementary material for: Nicheformer: a foundation model for single-cell and spatial omics
Source: Nat Methods. 2025 Oct 30;22(12):2525–38. doi: 10.1038/s41592-025-02814-z (PMC12695652; doi:10.1038/s41592-025-02814-z)
Supplement: Supplementary file 4 — Statistical source data. [file 41592_2025_2814_MOESM4_ESM.xlsx]

## Sheet: A
	Layer	Liver	Lung	Brain	Dissociated
0	Layer_1	0.023558869194627366	0.027333441070824166	0.018507433319797265	0.0014930927725120332
1	Layer_2	0.017455775297014	0.020416884846053966	0.0139316618918126	0.0035612140681283663
2	Layer_3	0.018743581899907366	0.022876475254578133	0.016623471240894167	0.0010578258985963667
3	Layer_4	0.02561211085459213	0.0291433643731288	0.016996869940268267	0.0010659201939706333
4	Layer_5	0.032775376622254604	0.03617774309404187	0.0202316901989547	0.0031422201254559996
5	Layer_6	0.023624086659867264	0.027958014202925038	0.017650897903073667	0.0018200034210457666
6	Layer_7	0.05236862436193037	0.0547461067460632	0.03393665930487393	0.008462865584956734
7	Layer_8	0.038860414993017865	0.03991750188746173	0.019852011882488963	0.004414180240360934
8	Layer_9	0.14596607581906326	0.147216247100383	0.1560877429556441	0.08024879024926719
9	Layer_10	0.21181518479917813	0.2110879916173095	0.2012283122653781	0.11107912419171771
10	Layer_11	0.29890287029619017	0.29647271960166593	0.2778186216333417	0.12199178447031099
11	Layer_12	0.2523061225501199	0.25839810977193217	0.19926004739995185	0.08710779558122154

## Sheet: B
	Layer	Liver	Lung	Brain	Dissociated
0	Layer_1	0.1498315498434208	0.17221292311495	0.016984286989658575	0.028251671223152457
1	Layer_2	0.20189923168839635	0.22864925071145548	0.02900633997409631	0.039150973380196276
2	Layer_3	0.21822775568108302	0.27582554880416754	0.039091556442610025	0.043870691493080476
3	Layer_4	0.17521996655174202	0.2572338423042586	0.037616034884998824	0.08809477819458522
4	Layer_5	0.29674275340260686	0.36130376182722324	0.11100324051209093	0.26337218766703324
5	Layer_6	0.6670392099264506	0.7634062613501693	0.3237258857062231	0.4392866854574166
6	Layer_7	0.6925120385917457	0.7061010292082122	0.2306571487496465	0.8069422245025635
7	Layer_8	0.9536011210969977	0.9749353130658468	0.32332172162123857	0.5114364223737343
8	Layer_9	0.967823368472022	0.9776441364577322	0.41511376572376024	0.8458335601231631
9	Layer_10	0.9981687101157936	0.9988162409175526	0.36748701270165485	0.865375849253991
10	Layer_11	0.25872470957000515	0.26173242712111183	0.08689772805791988	0.32211994591589066
11	Layer_12	0.1732904431787697	0.16213400379726378	0.10071324244629186	0.15796234259637543

## Sheet: F
	Layer 1	Layer 2	Layer 3	Layer 4	Layer 5	Layer 6	Layer 7	Layer 8	Layer 9	Layer 10	Layer 11	Layer 12
Igf2	0.003990051150321999	0.0097146765195898	0.0042360884935729	0.005258465052715298	0.004416844780955997	0.014332455822399615	0.043778940183775816	0.04792099978242603	0.1526050120592118	0.0513212729777609	0.0029917811442699005	0.014124798455408608
Th	0.004727801851307299	0.0014884118766834015	0.005626209106089401	0.0037093872670083995	0.018646115954551512	0.018757399378551365	0.016870002055333788	0.019452258634070463	0.026099650292760845	0.036644468394418483	0.035372469988134106	0.0107311114875807
Calb2	0.003048563177311201	0.0023090432461198	0.0011569521483602019	0.0006766438016165	0.0036581366394392995	0.05855669511474543	0.034731729318363214	0.038011282682182124	0.10075308299316782	0.0456222805401123	0.006141572707163201	0.008603935976081209
Kit	0.0012893282915824	0.0012017754100999978	0.013580008739718104	0.008868838887876596	0.0059677928440518	0.033357035839459315	0.0600552201864647	0.06643337602368915	0.0382835208223416	0.01777970152855901	0.000667580196654402	0.029478771546548516
Pvalb	0.0014964252509750003	0.0036087614670396	0.005628146782803999	0.0018722351855382999	0.001724756285548204	0.027636861480199393	0.035403484449936795	0.03145740143381626	0.13665113277160207	0.09892199069261559	0.0032180852435815983	0.0225419770525052
Slc6a3	0.004208559602765101	0.0148252264286081	0.0075617193554838	0.012163986008436899	0.007798537434566599	0.05224845948673429	0.07028654927299138	0.056726250265325795	0.06143317761875339	0.16186455956527163	0.02930094195263719	0.03804970976142662
Tac2	0.002659850392305499	0.018261374221675	0.0424082771967518	0.021113074279060506	0.016335233629490298	0.004265138914125999	0.019344909776071617	0.025057092285859728	0.010796875640842418	0.006766479392969815	0.026005339282362316	0.03656384251109379
Epha4	0.006968641697663602	0.0005124766329899985	0.041974929822216595	0.0051459990609743	0.009686214641593902	0.1025116935765118	0.014148051371215303	0.06672025006908078	0.0007310373530783343	0.12711337483594298	0.007051791324588795	0.0014781470508417882
Cd34	0.0028780392128164023	0.00015672620628839895	0.012597773754564306	0.0029750548262636005	0.0004096600996411903	0.033733088944269296	0.03322592672446506	0.035528443300205714	0.06873675490850994	0.10340114041515025	0.0019307329845816984	0.014661842382148599
Nr4a2	0.0026222393692782	0.013442539532358404	0.0170776585970695	0.003702737740240998	0.0005321629966298091	0.012313246106107956	0.012099239975214005	0.0489166912933191	0.10498674089709925	0.1893360956261556	0.008658087269092604	0.005747608530024706

## Sheet: G
	Layer 1	Layer 2	Layer 3	Layer 4	Layer 5	Layer 6	Layer 7	Layer 8	Layer 9	Layer 10	Layer 11	Layer 12
Igf2	0.003568964604368497	0.0067040093699770875	0.003250337087559202	0.0014532963115402031	0.013251615129010602	0.035425487597302685	0.03613365906781402	0.016585267858519603	0.0041277893564553025	0.033797696403237765	0.0015627022251808002	0.0009658130454601038
Th	0.00047903396824200244	0.003512103186650198	0.0025459678049372	0.0001649326051171001	0.013969747571363406	0.021886004102758982	0.0022275838809435178	0.0032278564073209837	0.005430402173721149	0.07366214959894296	0.03553339983316471	0.0088717241799742
Calb2	0.0031927034048432994	0.0023588336091765003	0.00021090175255850108	0.006527519495446291	0.005396835880772194	0.049232220952970585	0.0319588712621211	0.03273163035385873	0.08830462243659026	0.0408788338599565	0.005530161818163799	0.011736967282684807
Kit	0.0008600633831706995	0.002002830309614203	0.006807867225934204	0.0033303389738564004	0.0015959107933135874	0.03524217319221079	0.039164993983621776	0.02972406941155592	0.03146209235470271	0.03583911833460801	0.002121702932442196	0.02138248693365119
Pvalb	0.0031056526834403984	0.004947551143036598	0.006303077746232802	5.77078e+11	0.0021728632989339997	0.016496035839258905	0.019696443378520945	0.0029560380744798054	0.1304525317620711	0.05789113069020829	0.0015508314462862015	0.010731917021457496
Slc6a3	0.0018654101379490997	0.015225440298013801	0.004244136935692401	0.0055714998286308035	0.007362704084448085	0.015190676872862019	0.07012298590330418	0.016609925626101918	0.0072739401776996115	0.04609496949034719	0.004652694366731686	0.01972452545955261
Tac2	0.0015240465355293997	0.0013396885014987994	0.00032281241017149964	0.0005122251132951006	0.014656857886777203	0.004968774402171305	0.03074610100680142	0.011409730651122718	0.03011234082028591	0.036648096139625386	0.04376342872175909	0.028987927654224102
Epha4	0.005377007436271002	0.0011823589598678012	0.002446512871990103	0.002342572335438397	0.007979441891053499	0.056821530036520795	0.028478972747517012	0.018363917401041208	0.06823771863245703	0.012554825630183508	0.00023358077744789485	0.0043038813347471006
Cd34	0.0052266867326299996	0.0042600785700463994	0.0189051868527898	0.0005672306596092996	0.003790565677696797	0.0003017481316864301	0.042823767227784776	0.00042491585554238487	0.031379445146215046	0.03688504266639214	0.0007029111022160001	0.00995165148138688
Nr4a2	0.0011230367322316998	0.007605322672051003	0.003874114858293698	0.0024418010991628	0.0074669994215288	0.046880730117071834	0.029922067981629774	0.00571076612892929	0.0006481878206993086	0.024923129693244783	0.005079622238028492	0.0191721100899431

## Sheet: H
	Random genes	SDG genes
Layer 1	0.002185498704646321	0.0033889499996326705
Layer 2	0.004984187954043898	0.0065521011541452515
Layer 3	0.006289256313292176	0.01518477639966306
Layer 4	0.00858633824148492	0.00654864221097314
Layer 5	0.011680912341667559	0.006917545530646861
Layer 6	0.034818157745137655	0.03577120746631045
Layer 7	0.03002158920431169	0.03399440533138316
Layer 8	0.04404182380331008	0.043622404576997516
Layer 9	0.051157795440902556	0.07010769853573674
Layer 10	0.055294806647623575	0.08387713639689566
Layer 11	0.015707182384823933	0.01213383820930658
Layer 12	0.015442529179653728	0.018198174475365973

## Sheet: I
logfoldchanges	pvals_adj
5436762	inf
24498251	inf
1755572	3053245409296480
66146064	2.80592e+16
35224113	2.55617e+16
24636673	2.47884e+16
64220824	2374988295798290
10996543	2.33533e+16
68899355	2.08693e+16
11783581	2.06775e+16
7278375	2.048e+16
14298088	1.9779e+16
11933951	196375280565086
28771967	1.92545e+16
76772857	1.88882e+16
9348452	1871093379632300
34822857	1.86397e+16
743272	1.83212e+16
18812962	1.79655e+16
20242353	178166586489281
11529303	1720210459423180
80869255	1724973356642080
28058517	1.72637e+16
43711567	1.66707e+16
76580954	1649838045491440
32514527	1676216751392900
38993306	1.60128e+16
48370695	1.57837e+16
5039381	1551539146565860
4816281	1.53974e+16
53113537	1.53751e+16
1528351	1.48928e+16
3994774	1.48713e+16
24939778	1.49473e+16
4201393	1.43335e+16
508034	1.42685e+16
58271456	1.40444e+16
4133371	1.37742e+16
5249037	1.37789e+16
689415	1.37105e+16
51022367	1367196785722430
37368002	1.36935e+16
23774712	1.36659e+16
24177216	1318115810136140
4726618	1315478366767040
9734795	1.29878e+16
51626353	1.29543e+16
25906567	1284695171152690
64553638	1.25468e+16
19554832	1.23491e+16
2804329	1.21644e+16
46868076	1.18899e+16
10640564	1.18182e+16
46603894	1.1824e+16
61418667	1.135e+16
52688303	1.13466e+16
3886373	1.12822e+16
5486267	1.12049e+16
6432658	1.10565e+16
38500566	1.05627e+16
3621492	1.03356e+16
21853006	1.03643e+16
17734438	1.0023e+16
48019824	1.0019e+16
19601864	1.00749e+16
2733027	9834257976607700
4402818	9721905843159160
2029561	9807320418085010
43373103	9616152642786530
4111548	9593924433900390
11729448	9512445586632140
33487668	9579089995682190
25168924	9284301572954350
9240407	9062477320761430
597881	8881003101981480
509437	8770617187351690
31317697	8792117457840270
36670194	8595143727470960
4128664	8502719379471070
6098522	8260834437577980
33440263	8274029910637610
19231162	8292983197992630
24396887	7994184839146150
38417418	7931771675506420
9677944	7791421172861610
3665332	7741742445511510
2459758	7751663030480320
42809014	768848531259673
12143193	7632981977530860
2191447	7653254427781160
22536426	7635182642883590
22300944	7560102769942470
57357755	7427641023307590
226892	7488473155599690
4035579	726642968062939
23685608	7249962648979830
3290893	713435536563932
15635504	711732501383477
2456767	688869035461801
3585436	6744102623289010
27207727	6615626427433530
4490606	621251343276741
2285961	6251115917850140
27655764	6217245114180600
21538894	6.24346e+16
21381195	6209449496646800
2279543	6.19848e+16
26578078	6074780051818820
2975753	5938092702221010
23932	58769069201363
43198457	5801901748554080
20988278	5753911003843370
32207205	5614445177536200
36546116	5549761442738920
27998185	5471347122847690
5170088	5287769093720230
38164508	5.26411e+16
22327142	5262711540999980
20214522	5210591415242100
27604964	5190217749966200
5049632	5.14023e+16
34349558	5069711434198680
35729659	4.95161e+16
25041714	4.95046e+16
23400497	4933083532375080
26447482	4.91857e+16
26980636	4892212490212890
17160548	4.71942e+16
25612593	4679369488545150
20597262	4.61883e+16
19161816	4.61963e+16
22195659	460861422015953
24306574	4535757763300040
19213954	4486306858133300
152184	444814299922346
18954214	4436906995050860
20484836	442901642049157
24495895	4410452096791100
20505753	4389153809130460
23951347	4368227179491260
24742362	4.25876e+16
3823038	4242853927499840
22965634	4236161317764500
24924538	4.213e+16
14263394	4.2433e+16
23798726	4190280395095080
18993393	4194124945407860
2204623	413513097887677
23975348	4108070804850080
57298293	4055717180511410
19832166	4069849319767870
18147092	4071158280407610
1492946	407334872771047
191911	4033850898685050
16098253	403515144242955
16948925	4021346515439270
17891697	3.95422e+16
19848975	3.87672e+16
2434315	3863682605015730
2435118	3.8374e+16
22646296	3834590673635320
10345339	3750069422416860
11235688	376407060048119
212542	3700032722553830
30274518	3674722826005500
37316148	3617421005401450
14003516	3643207551301170
2172701	3.59078e+16
20679014	3491231528511750
22860312	3453594387979080
15757741	3459034681895420
0.9751428	3453468718943020
24566185	3.41354e+16
21293676	3411509640388460
4095244	3351604795957840
11634157	3.36516e+16
25633216	3303926300785660
21012092	3270353048892800
19952743	3.24567e+16
19387838	3236751995601650
25855997	3200095946906120
17156265	3.19066e+16
33247201	3128975058389350
16143044	3.08897e+16
14495584	3.06965e+16
18675662	3.03652e+16
14218031	2964527479725290
3400262	2.90239e+16
25495496	2897193294146520
19711304	2.88249e+16
21577055	287441767701291
12061793	2.87632e+16
13670726	2.86014e+16
29910364	2845412179270350
18282379	2852936915040430
2033837	2811994465420790
27307959	2805395232866210
23532083	2.80145e+16
11085129	2805395232866210
8159859	2.77059e+16
21709697	2.76808e+16
10955869	2749021655380650
34991446	2.72053e+16
31483402	2.67068e+16
22015285	2645658446446050
25980422	2.63172e+16
2347095	2.62721e+16
18627802	2602418659922790
10270731	2587573019555630
22157998	2567045989668490
1229573	2.56392e+16
47999015	2.53649e+16
31398394	2522299979370110
11221421	2.49467e+16
10083348	2.46499e+16
16871473	2389692960659280
21781197	2325077021496980
20951552	2279137659004090
27191377	2214272059774440
2590434	2.18591e+16
22663937	2.13998e+16
10226551	2140959572482490
13477229	2128874892210100
14159693	2120133860469060
1859651	2.10778e+16
11555514	2.06982e+16
16208559	206429437257435
3127818	2.03328e+16
32774966	2015176974399500
20652592	1.95972e+16
12379254	1.92419e+16
2652321	1.86554e+16
4477219	1.80154e+16
1531328	1.79921e+16
0.96046644	1771334547742680
20016103	1.7573e+16
0.98001516	1747177148559870
20747414	1733732397643190
35499516	1.7199e+16
0.8647393	1.62145e+16
30054505	1.6044e+16
12449157	1607588921510960
37583582	1.58305e+16
23478773	1573790494328240
19766425	1.5642e+16
10067028	1555898373981570
18367615	1.54178e+16
0.79236656	1.54654e+16
32565076	1486065955186900
13420184	1.4765e+16
0.7407011	1478002452960830
15844556	1.38983e+16
0.77766263	1.36849e+16
12472621	1.25439e+16
0.82099414	1.25076e+16
39764245	1.23388e+16
17259502	1.23164e+16
0.9398191	1.21955e+16
34801204	1.19275e+16
0.9157657	1.18778e+16
20145063	1.12627e+16
10115622	1115905589687080
0.50043577	1112162154727800
27341642	1.1052e+16
19407874	1.04755e+16
0.8409874	1.04371e+16
0.79184014	96244542766997
10056181	8963265235353300
0.48048636	8927816535669410
0.9016774	8814228127520780
10825875	8059889552206690
4124785	7025346144786980
0.6580495	6090066971171920
23735657	4767411131828870
0.2773784	3126038890529910
0.20241357	1277661103089360
0.15472493	1.11215e+16
0.1133218	0.5159936148917167
0.053306557	0.18701470352880623
0.011735748	0.033690399906587044
0.0029489317	0.01354492280068089
0.0036331755	0.01354492280068089
-0.023085264	0.09586867039420606
-0.36614805	7114703881591190
-14373007	6206432570528800
-3084171	inf
