# Supplementary material for: Nicheformer: a foundation model for single-cell and spatial omics
Source: Nat Methods. 2025 Oct 30;22(12):2525–38. doi: 10.1038/s41592-025-02814-z (PMC12695652; doi:10.1038/s41592-025-02814-z)
Supplement: Supplementary file 5 — Statistical source data. [file 41592_2025_2814_MOESM5_ESM.xlsx]

## Sheet: B
	task	method	acc	f1_weighted	f1_macro	sort
0	niche_brain	nicheformer (FT)	0.987627	0.987615	0.950304	0
1	niche_brain	nicheformer (ZS)	0.964794	0.964082	0.838718	1
2	region_brain	nicheformer (FT)	0.878051	0.879147	0.782117	0
3	region_brain	nicheformer (ZS)	0.811084	0.809611	0.67772	1
4	niche_brain	pca	0.955826	0.955426	0.825564	9
5	niche_brain	scvi	0.95107	0.950731	0.822239	8
6	niche_brain	pca_all_10	0.42649	0.431452	0.335525	7
7	niche_brain	scvi_all_10	0.632473	0.605333	0.463289	5
8	niche_brain	pca_all_512	0.781908	0.767625	0.650748	6
9	niche_brain	scvi_all_512	0.683065	0.662844	0.54641	4
10	niche_brain	geneformer_512	0.12268	0.078633	0.046869	2
11	niche_brain	scGPT_512	0.282786	0.274244	0.156128	3
12	region_brain	pca	0.748428	0.745643	0.593995	9
13	region_brain	scvi	0.802527	0.800681	0.66385	8
14	region_brain	pca_all_10	0.052028	0.021005	0.008873	7
15	region_brain	scvi_all_10	0.076389	0.063075	0.023141	5
16	region_brain	pca_all_512	0.272287	0.245078	0.114846	6
17	region_brain	scvi_all_512	0.182322	0.198212	0.095056	4
18	region_brain	geneformer_512	0.04356	0.003636	0.004911	2
19	region_brain	scGPT_512	0.04356	0.003636	0.004911	3
20	region_brain	scvi_256	0.476664	0.428346	0.26955	8
21	region_brain	pca_30	0.470884	0.453669	0.284607	9

## Sheet: E
	Astro-Epen	CGE GABA	IT-ET Glut	Immune	MB GABA	MB Glut	MGE GABA	Oligo	Vascular
01 IT-ET Glut	0	0	4627	0	13	8	90	8	0
02 NP-CT-L6b Glut	0	8	339	0	94	355	471	469	0
06 CTX-CGE GABA	0	170	0	0	11	204	167	3	0
07 CTX-MGE GABA	0	0	1	0	1	1	205	0	0
08 CNU-MGE GABA	0	0	0	0	1	1	12	0	0
30 Astro-Epen	45	0	0	0	0	0	0	0	0
31 OPC-Oligo	0	0	0	0	0	0	0	79	0
33 Vascular	0	0	0	0	0	0	0	0	20
34 Immune	0	0	0	13	0	0	0	0	0

## Sheet: F
	Immune	Neuroglial	Pallium glutamatergic	Subpallium GABAergic	Vascular
01 IT-ET Glut	0	4	3865	877	0
02 NP-CT-L6b Glut	0	10	1282	444	0
06 CTX-CGE GABA	0	2	0	553	0
07 CTX-MGE GABA	0	0	0	208	0
08 CNU-MGE GABA	0	0	0	14	0
30 Astro-Epen	0	45	0	0	0
31 OPC-Oligo	0	79	0	0	0
33 Vascular	0	0	0	0	20
34 Immune	13	0	0	0	0

## Sheet: G
	HIP	Isocortex	MB	OLF	RHP	STRd	TH
01 IT-ET Glut	0	4746	0	0	0	0	0
02 NP-CT-L6b Glut	0	1735	0	1	0	0	0
06 CTX-CGE GABA	0	448	0	97	10	0	0
07 CTX-MGE GABA	0	208	0	0	0	0	0
08 CNU-MGE GABA	0	6	0	7	1	0	0
30 Astro-Epen	0	0	0	35	0	4	6
31 OPC-Oligo	2	1	3	20	24	19	10
33 Vascular	0	0	0	3	16	1	0
34 Immune	8	0	0	0	1	4	0
