# Supplementary material for: Nicheformer: a foundation model for single-cell and spatial omics
Source: Nat Methods. 2025 Oct 30;22(12):2525–38. doi: 10.1038/s41592-025-02814-z (PMC12695652; doi:10.1038/s41592-025-02814-z)
Supplement: Supplementary file 6 — Statistical source data. [file 41592_2025_2814_MOESM6_ESM.xlsx]

## Sheet: Brain
	method	niche	mae	sort
0	nicheformer (FT)	1	0.018986834213137627	0
1	nicheformer (FT)	2	0.01654895953834057	0
2	nicheformer (FT)	3	0.016656555235385895	0
3	nicheformer (FT)	4	0.016658145934343338	0
4	nicheformer (ZS)	1	0.020545417442917824	1
5	nicheformer (ZS)	2	0.019529202952980995	1
6	nicheformer (ZS)	3	0.01895167864859104	1
7	nicheformer (ZS)	4	0.019367478787899017	1
0	geneformer_512	1	0.045047167808034555	2
1	geneformer_512	2	0.054945113519604696	2
2	geneformer_512	3	0.05822257561092149	2
3	geneformer_512	4	0.05851909930323912	2
4	scGPT_512	1	0.044381565893425116	3
5	scGPT_512	2	0.05449811683566585	3
6	scGPT_512	3	0.057811585450818846	3
7	scGPT_512	4	0.058114445400477284	3
8	scvi_all_512	1	0.04474092107914709	4
9	scvi_all_512	2	0.05318626611131209	4
10	scvi_all_512	3	0.05612043730432814	4
11	scvi_all_512	4	0.05653905912172696	4
12	scvi_all_10	1	0.04579634574731774	5
13	scvi_all_10	2	0.05345270929007515	5
14	scvi_all_10	3	0.05658468549468797	5
15	scvi_all_10	4	0.057074450764256754	5
16	pca_all_512	1	0.04331130865531404	6
17	pca_all_512	2	0.0519092769056443	6
18	pca_all_512	3	0.054773867318927597	6
19	pca_all_512	4	0.05504630218064136	6
20	pca_all_10	1	0.046984233806461884	7
21	pca_all_10	2	0.054790617775712924	7
22	pca_all_10	3	0.05754119601222568	7
23	pca_all_10	4	0.05785310394329866	7
24	pca_30	1	0.03802529606568163	9
25	pca_30	2	0.044119604365674144	9
26	pca_30	3	0.0454985339135756	9
27	pca_30	4	0.045718730716764085	9
28	scvi_256	1	0.041355336232468176	8
29	scvi_256	2	0.0513585332655658	8
30	scvi_256	3	0.05448520614417327	8
31	scvi_256	4	0.054792502476431144	8

## Sheet: Liver
	method	niche	mae	sort
0	nicheformer (FT)	1	0.033756040036678314	0
1	nicheformer (FT)	2	0.030385833233594894	0
2	nicheformer (FT)	3	0.024517662823200226	0
3	nicheformer (FT)	4	0.021246379241347313	0
4	nicheformer (ZS)	1	0.03656013309955597	1
5	nicheformer (ZS)	2	0.03437994420528412	1
6	nicheformer (ZS)	3	0.02910061925649643	1
7	nicheformer (ZS)	4	0.02618975006043911	1
0	geneformer_512	1	0.0421935550093016	2
1	geneformer_512	2	0.0445384435476658	2
2	geneformer_512	3	0.04078747834825215	2
3	geneformer_512	4	0.0380291597576625	2
4	scGPT_512	1	0.04251118782853707	3
5	scGPT_512	2	0.046457696884721816	3
6	scGPT_512	3	0.04392907573608763	3
7	scGPT_512	4	0.04169368539520197	3
8	scvi_all_512	1	0.0437724595651556	4
9	scvi_all_512	2	0.029750699028624972	4
10	scvi_all_512	3	0.022920434759525484	4
11	scvi_all_512	4	0.020057035566435146	4
12	scvi_all_10	1	0.03786726093455929	5
13	scvi_all_10	2	0.031665482491320646	5
14	scvi_all_10	3	0.025664328711198916	5
15	scvi_all_10	4	0.02210801295202325	5
16	pca_all_512	1	0.03639983564953797	6
17	pca_all_512	2	0.03276948749257505	6
18	pca_all_512	3	0.027615691329151645	6
19	pca_all_512	4	0.02494665421343053	6
20	pca_all_10	1	0.03626427176821202	7
21	pca_all_10	2	0.03367245440775898	7
22	pca_all_10	3	0.028105180145565758	7
23	pca_all_10	4	0.024768731322826157	7
24	pca_30	1	0.04971689583092858	9
25	pca_30	2	0.05148268206943454	9
26	pca_30	3	0.05168018554564636	9
27	pca_30	4	0.07616091666959691	9
28	scvi_256	1	0.04799816357263169	8
29	scvi_256	2	0.05513216231337279	8
30	scvi_256	3	0.056634061976029354	8
31	scvi_256	4	0.05660323075517937	8

## Sheet: Lung
method	niche	mae	sort
nicheformer (FT)	1	0.04424219951033592	0
nicheformer (FT)	2	0.0532241016626358	0
nicheformer (FT)	3	0.05991853401064873	0
nicheformer (FT)	4	0.0611753910779953	0
nicheformer (ZS)	1	0.05108143016695976	1
nicheformer (ZS)	2	0.06059149280190468	1
nicheformer (ZS)	3	0.06452877074480057	1
nicheformer (ZS)	4	0.06685027480125427	1
geneformer_512	1	0.06270004018582966	2
geneformer_512	2	0.07830912570957119	2
geneformer_512	3	0.08567951658746471	2
geneformer_512	4	0.08745179704338707	2
scGPT_512	1	0.0613308867754464	3
scGPT_512	2	0.07812403481373868	3
scGPT_512	3	0.08571072582229491	3
scGPT_512	4	0.08726460026509036	3
scvi_all_512	1	0.0676943066889395	4
scvi_all_512	2	0.07610952440315664	4
scvi_all_512	3	0.08051383570492722	4
scvi_all_512	4	0.0836292913348219	4
scvi_all_10	1	0.07244735445257018	5
scvi_all_10	2	0.08012837286433433	5
scvi_all_10	3	0.08522866912939779	5
scvi_all_10	4	0.08763506673731669	5
pca_all_512	1	0.06380899707988114	6
pca_all_512	2	0.07568412546741148	6
pca_all_512	3	0.08178786283746092	6
pca_all_512	4	0.08414447940659352	6
pca_all_10	1	0.0624009176804063	7
pca_all_10	2	0.07617125482596415	7
pca_all_10	3	0.08347270753630391	7
pca_all_10	4	0.08670547698675281	7
pca_30	1	0.05543888064067126	9
pca_30	2	0.07030668531979135	9
pca_30	3	0.07804113072726565	9
pca_30	4	0.0803230619937388	9
scvi_256	1	0.05745885369511794	8
scvi_256	2	0.07285551754638132	8
scvi_256	3	0.08047440330487496	8
scvi_256	4	0.0823276233531967	8
