# Supplementary material for: Nicheformer: a foundation model for single-cell and spatial omics
Source: Nat Methods. 2025 Oct 30;22(12):2525–38. doi: 10.1038/s41592-025-02814-z (PMC12695652; doi:10.1038/s41592-025-02814-z)
Supplement: Supplementary file 7 — Statistical source data. [file 41592_2025_2814_MOESM7_ESM.xlsx]

## Sheet: C
method	cv	mae	r2_score	explained_variance
nicheformer	0	3297044	0.430738	0.458861
nicheformer	1	3318557	0.425262	0.455982
nicheformer	2	3316285	0.43135	0.459734
scvi	0	9778473	-2964712	-0.140004
scvi	1	9787182	-2966992	-0.142027
scvi	2	9790897	-2936225	-0.137721
pca	0	11782919	-398103	0.254017
pca	1	11785323	-397906	0.254086
pca	2	11802278	-3954117	0.247655

## Sheet: H
method	cv	mae	r2_score	explained_variance
nicheformer	0	3297044	0.430738	0.458861
nicheformer	1	3318557	0.425262	0.455982
nicheformer	2	3316285	0.43135	0.459734
scvi	0	9778473	-2964712	-0.140004
scvi	1	9787182	-2966992	-0.142027
scvi	2	9790897	-2936225	-0.137721
pca	0	11782919	-398103	0.254017
pca	1	11785323	-397906	0.254086
pca	2	11802278	-3954117	0.247655
