# Supplementary material for: Nicheformer: a foundation model for single-cell and spatial omics
Source: Nat Methods. 2025 Oct 30;22(12):2525–38. doi: 10.1038/s41592-025-02814-z (PMC12695652; doi:10.1038/s41592-025-02814-z)
Supplement: Supplementary file 8 — Statistical source data. [file 41592_2025_2814_MOESM8_ESM.xlsx]

## Sheet: C_1
train_loss	trainer/global_step	_step	moving_average
7924665927886960	6999.0	13	7924665927886960
7716306686401360	8999.0	17	7820486307144160
7.218e+16	14999.0	29	7619657516479490
6862747669219970	18999.0	37	7430430054664610
6798515319824210	20999.0	41	7304047107696530
6827873706817620	21999.0	43	7084688663482660
644534158706665	25999.0	51	6.8305e+16
6222574710845940	29999.0	59	6631410598754880
6067808151245110	31999.0	63	6472422695159910
5741020679473870	34999.0	69	6260923767089840
5761898040771480	35999.0	71	6047728633880610
5405950546264640	39999.0	79	5839850425720210
5310674667358390	42999.0	85	5657470417022700
5238819599151610	50999.0	101	5491672706604000
50867018699646	51999.0	103	5360808944702140
4587052345275870	73999.0	147	5125839805603020
4922321319580070	77999.0	155	5.02911e+16
4610479831695550	82999.0	165	4889074993133540
5.0088e+16	83999.0	167	4843071460723870
5003631591796870	85999.0	171	4826457405090330
4851009845733640	100999.0	201	4879248905181880
4831319808959960	103999.0	207	4861048603057860
4533292293548580	106999.0	213	4845611095428460
4754965782165520	107999.0	215	4794843864440910
4560940265655510	113999.0	227	4706305599212640
480871057510376	116999.0	233	469784574508667
4730273246765130	117999.0	235	4677636432647700
4545733451843260	127999.0	255	4680124664306640
4715155124664300	131999.0	263	4.67216e+16
4.70454e+16	132999.0	265	4700883293151850
4772727966308590	134999.0	269	4693686771392820
4648058891296380	135999.0	271	4677243900299070
4688921928405760	138999.0	277	4705881595611570
4561728477478020	141999.0	283	4675196266174310
4246936321258540	150999.0	301	4583674716949460
4481871604919430	154999.0	309	4525503444671630
4436087131500240	155999.0	311	4483109092712400
4.64262e+16	161999.0	323	4473848533630370
4385849475860590	169999.0	339	4438672733306880
4450283050537100	179999.0	359	4479342079162590
4533265590667720	191999.0	383	4489620876312250
4325001239776610	198999.0	397	4467403697967520
4473975658416740	202999.0	405	4433675003051750
4597362995147700	205999.0	411	4.47598e+16
482857608795166	208999.0	417	4.55164e+16
4456906318664550	212999.0	425	4536364459991450
4873005390167230	217999.0	435	464596529006958
4649459362030020	226999.0	453	4681062030792230
4.39655e+16	229999.0	459	4640900135040280
4709394454956050	242999.0	485	4617063808441160
4566116809844970	245999.0	491	4.63891e+16
456378698348999	250999.0	501	4.57706e+16
4634148597717280	253999.0	507	4574000072479240
4561686038970940	254999.0	509	460702657699585
446295166015625	255999.0	511	4557738018035880
4549396514892570	258999.0	517	455439395904541
4423736095428460	262999.0	525	4526383781433100
4466856956481930	266999.0	533	4492925453186030
4702782154083250	267999.0	535	4521144676208490
4718022346496580	268999.0	537	4.57216e+16
457936954498291	272999.0	545	4578153419494620
4603757858276360	278999.0	557	4614157772064200
4610678672790520	279999.0	559	4642922115325920
4432584762573240	280999.0	561	4588882637023920
4.602e+16	285999.0	571	4565677738189690
422270393371582	296999.0	593	449434461593628
4420520305633540	302999.0	605	4457697105407710
4496255397796630	308999.0	617	4434812450408930
4633331298828120	309999.0	619	4474961757659910
4425661087036130	310999.0	621	4439694404602050
4.27079e+16	317999.0	635	4449312210083000
4527643203735350	318999.0	637	4470736789703360
4630944728851310	320999.0	641	4497674655914300
4353775501251220	322999.0	645	4441763496398920
4568170070648190	334999.0	669	4470265293121330
4.52233e+16	345999.0	691	4520571899414060
4527820587158200	348999.0	697	4520607376098630
4.50304e+16	352999.0	705	4495026683807370
4575773239135740	358999.0	717	4539426231384270
4585511684417720	366999.0	733	4542894554138180
4381142616271970	367999.0	735	4514657878875730
4278411865234370	368999.0	737	4464776134490960
456700325012207	371999.0	743	4477568531036370
4335082530975340	372999.0	745	4429430389404290
44390549659729	373999.0	747	4400139045715330
4373395919799800	399999.0	799	4398589706420890
4382720947265620	400999.0	801	4419451522827140
4313969612121580	402999.0	805	4368844795227050
449507999420166	405999.0	811	4400844287872310
4458247184753410	407999.0	815	4404682731628410
4634380340576170	412999.0	825	4456879615783690
4356253623962400	413999.0	827	4451586151123040
4491148471832270	421999.0	843	4.48702e+16
4265075206756590	431999.0	863	4441020965576170
4373383522033690	438999.0	877	4424048233032220
4486659526824950	446999.0	893	4394504070281980
4426833152770990	452999.0	905	4408619976043700
450590705871582	453999.0	907	441157169342041
4466132164001460	455999.0	911	4451783084869380
4549732685089110	456999.0	913	4487052917480460
4535280227661130	461999.0	923	4496777057647700
4254786014556880	464999.0	929	4.46237e+16
4659992694854730	466999.0	933	4493184757232660
4336965560913080	474999.0	949	446735143661499
4375375747680660	476999.0	953	4432480049133300
4390021800994870	477999.0	955	4403428363800040
4410341739654540	484999.0	969	443453950881958
4600466251373290	500999.0	1001	4422634220123290
4252225399017330	503999.0	1007	4.40569e+16
4401102066040030	506999.0	1013	4410831451416010
4479004859924310	513999.0	1027	4428628063201900
476534366607666	516999.0	1033	4.49963e+16
4.77094e+16	518999.0	1037	4533723831176750
4616114616394040	521999.0	1043	4606501674652090
4.39787e+16	523999.0	1047	460585584640503
4527617454528800	532999.0	1065	4615578365325920
4319747447967520	544999.0	1089	4526459121704100
4506018161773680	547999.0	1095	447347412109375
4326425552368160	550999.0	1101	4415536308288570
4125738620758050	556999.0	1113	4361109447479240
420895528793335	559999.0	1119	4297377014160150
4189579486846920	560999.0	1121	4271343421936030
435710334777832	572999.0	1145	4241560459136960
437185525894165	574999.0	1149	425064640045166
4280522346496580	575999.0	1151	4281603145599360
4378398895263670	576999.0	1153	431549186706543
4405496597290030	581999.0	1163	4358675289154050
4.21696e+16	592999.0	1185	4330646610260000
4245290756225580	596999.0	1193	4.30533e+16
4490354061126700	600999.0	1201	4347300052642820
4243960857391350	610999.0	1221	4320412445068350
4449826717376700	613999.0	1227	4329278469085690
4252006530761710	616999.0	1233	4336287784576410
4322637557983390	618999.0	1237	4351757144927970
439300537109375	619999.0	1239	4332287406921380
4273869037628170	622999.0	1245	433826904296875
4445418834686270	627999.0	1255	4337387466430660
4385788440704340	628999.0	1257	4.36414e+16
4386463642120360	631999.0	1263	4376909065246580
4231266975402830	634999.0	1269	4344561386108390
4397483825683590	637999.0	1275	4369284343719480
4363631248474120	639999.0	1279	435292682647705
4535037517547600	642999.0	1285	4.38278e+16
4212404251098630	644999.0	1289	4347964763641350
447578239440918	645999.0	1291	4396867847442620
4524770259857170	646999.0	1293	4422325134277340
4357165336608880	647999.0	1295	4421031951904290
4413451194763180	648999.0	1297	4396714687347410
4648557186126700	654999.0	1309	4483945274353020
4482321739196770	656999.0	1313	4485253143310540
4.5641e+16	657999.0	1315	4493118572235100
4336300373077390	658999.0	1317	4488945579528800
4.47255e+16	663999.0	1327	4500766181945800
4.32613e+16	665999.0	1331	4436280918121330
4552847385406490	667999.0	1335	4450386047363280
4342862129211420	668999.0	1337	440613899230957
4423604488372800	669999.0	1339	4423599815368650
4328332424163810	677999.0	1355	4394755458831780
4318751335144040	679999.0	1359	4393279552459710
4357176303863520	686999.0	1373	4354145336151120
4701060771942130	690999.0	1381	4425785064697260
4128462791442870	694999.0	1389	4366756725311270
4459817886352530	696999.0	1393	4393053817749020
4252147197723380	697999.0	1395	4379732990264890
4412238121032710	700999.0	1401	4390745353698730
4404408931732170	703999.0	1407	4331414985656730
4303077697753900	704999.0	1409	4.36634e+16
4485408306121820	706999.0	1413	4371456050872800
4.31515e+16	707999.0	1415	4.38406e+16
4257038116455070	709999.0	1419	4353015995025630
4477293491363520	713999.0	1427	4367592906951900
4471027851104730	714999.0	1429	440118293762207
4313178062438960	717999.0	1435	4366736888885490
443169641494751	718999.0	1437	4390046787261960
4485810279846190	720999.0	1441	4435801219940180
4297633647918700	722999.0	1445	4.39987e+16
4.54326e+16	725999.0	1451	4414315891265860
4368744373321530	726999.0	1453	4425429153442380
4.66859e+16	733999.0	1467	4.47281e+16
4291801452636710	743999.0	1487	4.43401e+16
4434194564819330	753999.0	1507	4461318683624260
4522209644317620	763999.0	1527	4457108402252190
4134958744049070	764999.0	1529	4410351276397700
4323909759521480	767999.0	1535	4341414833068840
4662529945373530	770999.0	1541	4415560531616210
4388160705566400	772999.0	1545	4406353759765620
4.38914e+16	774999.0	1549	437973985671997
432913875579834	776999.0	1553	4418575859069820
4185673236846920	787999.0	1575	4390928554534910
4360640525817870	790999.0	1581	4330550670623770
4.38011e+16	799999.0	1599	4.32894e+16
4395879745483390	804999.0	1609	4.33029e+16
4244866371154780	810999.0	1621	4313434314727780
4433480739593500	811999.0	1623	43629958152771
4675057888031000	815999.0	1631	4425879287719720
4542508125305170	816999.0	1633	4458358573913570
4477879047393790	817999.0	1635	4474758434295650
4299455642700190	818999.0	1637	4485676288604730
4294026851654050	819999.0	1639	4457785511016840
4367312431335440	820999.0	1641	4396236419677730
4284580707550040	827999.0	1655	4344650936126700
436618709564209	830999.0	1661	4322312545776360
433635950088501	831999.0	1663	432969331741333
4489947319030760	833999.0	1667	4368877410888670
4402303695678710	835999.0	1671	4375875663757320
4395477294921870	839999.0	1679	439805498123169
461257266998291	843999.0	1687	4447332096099850
4.01469e+16	851999.0	1703	4382999038696280
4177256107330320	861999.0	1723	4320460796356200
446123743057251	862999.0	1725	4332247543334960
4363279819488520	864999.0	1729	4325808048248290
4370338439941400	875999.0	1751	427736120223999
4228741645812980	879999.0	1759	432017068862915
4398893356323240	883999.0	1767	4364498138427730
42893385887146	889999.0	1779	4.33012e+16
4252816677093500	891999.0	1783	4308025741577140
4377567768096920	894999.0	1789	4309471607208250
4205619812011710	896999.0	1793	4304847240447990
4280845642089840	910999.0	1821	4281237697601310
4.33201e+16	919999.0	1839	4.28977e+16
4470944881439200	933999.0	1867	4333397388458250
4143845558166500	934999.0	1869	4286652946472160
4501573085784910	936999.0	1873	4.34584e+16
4513796806335440	938999.0	1877	4392433834075920
4403905391693110	942999.0	1885	4406813144683830
4528720855712890	943999.0	1887	4418368339538570
4230021953582760	949999.0	1899	4435603618621820
4.4445e+16	950999.0	1901	4424189281463620
4254297256469720	952999.0	1905	4372289371490470
4397987365722650	953999.0	1907	4371105766296380
4638699531555170	955999.0	1911	4393101501464840
4618249893188470	956999.0	1913	4470747089385980
4462436676025390	976999.0	1953	4.47433e+16
4455345630645750	979999.0	1959	451454381942749
4476708889007560	986999.0	1973	4530288124084470
4341858386993400	987999.0	1975	4470919895172110
4548778057098380	994999.0	1989	4457025527954100
4373647689819330	995999.0	1991	443926773071289
420313835144043	999999.0	1999	4.38883e+16
4601272106170650	1002999.0	2005	4.41374e+16
4531382083892820	1006999.0	2013	4451643657684320
4173825263977050	1012999.0	2025	4376653099060050
4540160179138180	1017999.0	2035	4409955596923820

## Sheet: C_2
train_loss	trainer/global_step	_step	moving_average
9002443313598630	999	5	9002443313598630
8736900329589840	1999	11	8869671821594230
854589557647705	2999	17	8761746406555170
8310745239257810	3999	23	8648996114730830
81537504196167	4999	29	8549946975708000
7899866104125970	5999	35	8329431533813470
7618902206420890	6999	41	8105831909179680
7058374404907220	7999	47	7808327674865720
7318920135498040	8999	53	760996265411377
6770578861236570	9999	59	7333328342437740
6992917537689200	10999	65	7151938629150390
6.89033e+16	11999	71	7006224250793450
6830684661865230	12999	77	6960686302185050
6826943397521970	13999	83	6862290954589840
678355598449707	14999	89	6864886379241940
6460043430328360	15999	95	6758311557769770
6534054756164550	16999	101	668705644607544
6337798118591300	17999	107	6588479137420650
6210248947143550	18999	113	6465140247344970
6341466426849360	19999	119	637672233581543
6215999603271480	20999	125	6327913570404050
6253827095031730	21999	131	627186803817749
6003944396972650	22999	137	6205097293853750
5.94414e+16	23999	143	6151875972747800
6012219429016110	24999	149	6086026573181150
5.94884e+16	25999	155	603259506225586
5861835479736320	26999	161	5954196739196770
5634446144104000	27999	167	5880297088623040
5.55516e+16	28999	173	5802499771118160
5.80758e+16	29999	179	5761571598052970
5797604560852050	30999	185	5731324100494380
5548562049865720	31999	191	5668669414520260
5473121166229240	32999	197	5636404418945310
5441431045532220	33999	203	5613659477233880
5681086540222160	34999	209	5588361072540280
5066213607788080	35999	215	544208288192749
5311100959777830	36999	221	5394590663909910
5229434967041010	37999	227	5345853424072260
5082074165344230	38999	233	5273982048034660
5302929401397700	39999	239	5198350620269770
5262490272521970	40999	245	5237605953216550
5335391044616690	41999	251	5.24246e+16
5163524150848380	42999	257	5229281806945800
5230691909790030	43999	263	5259005355834960
5060301780700680	44999	269	5210479831695550
514891242980957	45999	275	5187764263153070
4937337875366210	46999	281	5108153629302970
4.94416e+16	47999	287	5064281463623040
4857714653015130	48999	293	4989686012268060
5.0183e+16	49999	299	4981285667419430
4792674541473380	50999	7	4910038089752190
5043318271636960	51999	13	4.93123e+16
4981335639953610	52999	19	4938668632507320
4899532318115230	53999	25	4947032165527340
4864736557006830	54999	31	4916319465637200
4727874279022210	55999	37	4903359413146970
4788566589355460	60999	67	4852409076690670
4.90395e+16	62999	79	4836932563781730
4680126190185540	69999	121	47930513381958
4542564392089840	70999	127	4.72862e+16
4754737854003900	76999	163	4733989620208740
4718390464782710	77999	169	471995439529419
4374422550201410	82999	199	4614048290252680
4518552780151360	86999	223	458173360824585
4541087627410880	87999	229	4581438255310050
4381394863128660	89999	241	450676965713501
4438332557678220	91999	253	4450758075714110
4462433815002440	94999	271	4468360328674310
4520342826843260	96999	283	4468718338012690
4344468116760250	97999	289	4.42939e+16
4599188804626460	99999	301	4472953224182120
4495221138000480	100999	307	4484330940246580
4416511058807370	104999	331	4475146389007560
4473010540008540	106999	343	4465679931640620
4245545864105220	107999	349	4445895481109610
4554829120635980	110999	367	4437023544311520
4366178512573240	111999	373	4411215019226070
4493557453155510	116999	403	4426624298095700
4410831451416010	117999	409	4414188480377190
4.34727e+16	118999	415	4434533309936520
4107815742492670	119999	421	4.34513e+16
432424259185791	122999	439	4336743450164790
4309905529022210	126999	463	4300013065338130
4375860214233390	129999	481	4293018817901610
4464529037475580	132999	499	4316470623016350
4253969192504880	133999	505	4.3457e+16
4.43938e+16	135999	517	4368729114532470
4259385108947750	140999	547	4358625030517570
4.36693e+16	142999	559	4356838130950920
4484960556030270	144999	571	4360924434661860
439921236038208	145999	577	4389973068237300
4372274398803710	146999	583	4376551628112790
4213930130004880	147999	589	4367460632324210
4258747100830070	149999	601	4345824909210200
4240486145019530	150999	607	4296930027008050
4310728073120110	151999	613	4279233169555660
4647741317749020	153999	625	4334326553344720
4235788345336910	155999	637	4338698196411130
4337185859680170	157999	649	4354385948181150
4369330406188960	159999	661	4380154800415030
4.11381e+16	163999	685	4340771293640130
4662514686584470	164999	691	4343725967407220
4.52318e+16	165999	697	4401203918457030
4263247489929190	168999	715	4386416244506830
4319849014282220	171999	733	4376519966125480
438824987411499	172999	739	4431407833099360
4.37644e+16	175999	757	4374193859100340
3916447162628170	176999	763	4252847671508780
4199206352233880	177999	769	4240039443969720
4238534927368160	179999	781	4223776626586910
4202385902404780	182999	799	4186603832244870
4416897773742670	185999	817	4.19469e+16
4353352069854730	186999	823	428207540512085
443194580078125	191999	853	4328623294830320
4.47459e+16	193999	865	4375834178924560
4152928352355950	194999	871	4365942668914790
4327973365783690	195999	877	4348157787322990
4162055015563960	198999	895	4309898376464840
4214693069458000	201999	32	4266447830200190
4156553268432610	203999	54	4.20284e+16
4088089942932120	204999	65	4189872932434080
4082218170166010	206999	87	4.14072e+16
4185596942901610	207999	98	4145430278778070
3.96883e+16	209999	120	4096257019042960
3987779140472410	211999	142	4062502193450920
4192201614379880	214999	175	4083324527740470
4057134628295890	215999	186	4078307819366450
4211174011230460	216999	197	4083423233032220
4.15862e+16	217999	208	4121382331848140
3.97532e+16	219999	230	4118889999389640
4022239685058590	220999	241	408489761352539
4.29249e+16	222999	263	4131968879699700
417889928817749	223999	274	4125513935089110
4.32564e+16	226999	307	4158916568756100
4103518962860100	227999	318	4184556865692130
4099058151245110	229999	340	4199920558929440
4061656951904290	231999	362	4153753757476800
3968778133392330	236999	417	4111729526519770
4081943511962890	239999	450	4062991142272940
4114296913146970	242999	483	4065146732330320
426397180557251	246999	527	4098129463195800
4150268077850340	248999	549	411585168838501
4144480228424070	249999	560	4150992107391350
3.99597e+16	250999	571	4133797454833980
4114384651184080	255999	626	4133815002441400
4206842422485350	258999	659	4122389125823970
4338028430938720	259999	670	415994119644165
4184001922607420	260999	681	416784553527832
3978635787963860	261999	692	4164378643035880
4169113636016840	262999	703	4175324440002440
4176505088806150	264999	725	4169256973266600
4008735656738280	265999	736	4103398418426510
4036659240722650	267999	758	407392988204956
4147228717803950	268999	769	4107648468017570
4173307418823240	269999	780	4108487224578850
3.91921e+16	270999	791	4057028675079340
4056725025177000	272999	813	406662654876709
415204381942749	273999	824	4089703464508050

## Sheet: C_3
train_loss	trainer/global_step	_step	moving_average
9253583908081050	1999	3	9253583908081050
8813029289245600	3999	7	903330659866333
8610005378723140	5999	11	8892206192016600
8364771842956540	7999	15	8760347604751580
8424242973327630	8999	17	8693126678466790
8155141830444330	9999	19	8473438262939450
7950352668762200	10999	21	8300902938842770
7918001651763910	11999	23	8162502193450920
7539422988891600	13999	27	799743242263794
7574808120727530	15999	31	782754545211792
7510044574737540	18999	37	7698526000976560
7461519241333000	19999	39	7.60076e+16
7355661869049070	20999	41	7.48829e+16
7338648319244380	21999	43	744813642501831
7122608184814450	22999	45	7357696437835690
7096696376800530	24999	49	7275026798248290
7.31065e+16	26999	53	7244852733612060
7108241081237790	27999	55	7.19537e+16
7104554653167720	28999	57	7.14855e+16
7237629413604730	29999	59	7171554088592520
6849966526031490	33999	67	7122208118438720
6599005699157710	34999	69	6979879474639890
6945370674133300	35999	71	6947305393218990
6841055393218990	37999	75	6894605541229240
6702761173248290	41999	83	6787631893157950
6786537170410150	43999	87	6774946022033690
6757115364074700	45999	91	680656795501709
6694830894470210	47999	95	6.75646e+16
6562880039215080	49999	99	6700824928283690
6435988426208490	52999	105	6647470378875730
6.37519e+16	53999	107	6565201663970940
6366396903991690	54999	109	6.48706e+16
6518789768218990	55999	111	6451849746704100
6360476493835440	56999	113	6411369037628170
6259546756744380	58999	117	6376080703735350
6.30079e+16	59999	119	636120080947876
5984713554382320	63999	127	6284864139556880
5974687099456780	66999	133	6176043605804440
5708990097045890	69999	139	6045746326446530
5754546165466300	72999	145	5944746208190910
5.6833e+16	74999	149	5821246719360350
5868250846862790	75999	151	5797954177856440
5743765354156490	79999	159	5.75177e+16
5535461902618400	80999	161	5.71706e+16
56469407081604	82999	165	5695543098449700
5731108665466300	83999	167	5705105495452880
5576663017272940	87999	175	5646787929534910
5593058109283440	88999	177	5616646480560300
5515615940093990	90999	181	561267728805542
5593441009521480	91999	183	5601977348327630
5431737899780270	92999	185	554210319519043
5315589904785150	95999	191	5.48989e+16
5386777400970450	96999	193	5448632431030270
5376535415649410	97999	195	5420816326141350
551893424987793	98999	197	5405914974212640
5243939399719230	100999	201	5.36836e+16
5535150051116940	102999	205	5.41227e+16
5630776405334470	103999	207	54610671043396
5394204139709470	105999	211	5464600849151610
5.29554e+16	107999	215	5.41992e+16
525554084777832	108999	217	542224235534668
5363723278045650	109999	219	5387957000732420
5410304069519040	110999	221	5343862533569330
5386113166809080	111999	223	5342244338989250
5388225555419920	112999	225	5.36078e+16
5367608070373530	114999	229	5383194828033440
532801628112793	115999	231	5376053428649900
5.25875e+16	120999	241	5.34574e+16
5.20793e+16	121999	243	5310104465484610
5405922889709470	124999	249	5313643932342520
525620698928833	125999	251	5291363716125480
5255486488342280	127999	255	527685775756836
5451750755310050	128999	257	531545877456665
530042839050293	131999	263	5333959102630610
5278429985046380	132999	265	5308460521697990
5312363147735590	137999	275	5319691753387450
4966358184814450	144999	289	5261866092681880
5325528144836420	145999	291	5236621570587150
5363341331481930	149999	299	5249204158782950
5310855865478510	150999	301	5255689334869380
5374175071716300	151999	303	5268051719665520
5308516502380370	152999	305	5336483383178710
5.0635e+16	154999	309	5284077072143550
5076231479644770	155999	311	5226655101776120
5221686840057370	159999	319	5.20882e+16
5.21575e+16	163999	327	5177136039733880
5208709716796870	165999	331	5157174682617180
5.03035e+16	166999	333	5150546264648430
527958345413208	167999	335	5191216659545890
520143985748291	168999	337	5.18717e+16
5205436706542960	171999	343	5185104846954340
5177637100219720	172999	345	5178890323638910
5452011585235590	174999	349	5263221740722650
5035842418670650	176999	353	5214473533630370
5267673015594480	177999	355	5227720165252680
5270996570587150	178999	357	5240832138061520
5172636032104490	179999	359	5239831924438470
5354332447052000	182999	365	5220296096801750
5247823238372800	183999	367	5262692260742180
5377605438232420	185999	371	5284678745269770
5290083885192870	187999	375	5288496208190910
5298764705657950	188999	377	5313721942901610
5256213665008540	190999	381	529409818649292
510659646987915	195999	391	526585283279419
5160625457763670	196999	393	522245683670044
5195683479309080	197999	395	5203576755523680
5.17125e+16	199999	399	5178073215484610
5192652225494380	204999	409	5165360927581780
5162211894989010	206999	413	517648401260376
5.36227e+16	209999	419	5.21681e+16
5236824035644530	210999	421	5225040245056150
5178571701049800	211999	423	5226505184173580
527954626083374	212999	425	5243883991241450
52798171043396	213999	427	5267405033111570
4859111785888670	214999	429	516677417755127
5331147193908690	217999	435	5185638809204100
5302005767822260	219999	439	5210325622558590
5223262786865230	220999	441	5199068927764890
5398787975311270	221999	443	5222863101959220
5088011741638180	222999	445	5268643093109130
5124530792236320	223999	447	5227319812774650
5189941883087150	226999	453	5204907035827630
5397737503051750	227999	455	5239801979064940
5.39921e+16	231999	463	5239887046813960
5306130409240720	233999	467	5283510780334470
5135271072387690	234999	469	5285658836364740
5083819389343260	241999	483	5264434337615960
5226304531097410	242999	485	5230147743225090
5312241554260250	243999	487	5212753391265860
5368246078491210	245999	491	5225176525115960
5302152156829830	248999	497	5258552742004390
5306802272796630	249999	499	5303149318695060
5234659194946280	252999	505	5304820251464840
5126996994018550	256999	513	5.26777e+16
5193964004516600	257999	515	5232914924621580
5249961853027340	259999	519	5222476863861080
5180249214172360	260999	521	519716625213623
5137825012207030	261999	523	5177799415588370
5201601505279540	262999	525	5.19272e+16
5362812519073480	263999	527	5226490020751950
5268814563751220	264999	529	5230260562896720
5291069507598870	268999	537	5252424621582030
5386087417602530	270999	541	5302077102661130
5212591648101800	272999	545	5304275131225580
5083987236022940	274999	549	5248510074615470
5226831436157220	275999	551	524011344909668
5148587226867670	277999	555	5.21162e+16
5039144515991210	279999	559	5142228412628170
5349418640136710	281999	563	5169593811035150
5254874229431150	284999	569	5.20377e+16
5389781951904290	288999	577	5236361312866210
5056087017059320	289999	579	5217861270904540
5100875377655020	291999	583	5230207443237300
4.94798e+16	292999	585	514991979598999
5.11343e+16	293999	587	5121630096435540
5384123802185050	296999	593	5120498466491690
4.99736e+16	297999	595	5108752155303950
5207891464233390	300999	601	5130155372619620
4839800834655760	302999	605	5108519458770750
5232647895812980	303999	607	5132363891601560
5196372985839840	304999	609	509481372833252
5326180934906000	305999	611	5160578823089590
5157981872558590	306999	613	5.1506e+16
5240140914916990	308999	617	5230664920806880
5121397972106930	309999	619	5208414936065670
5056990623474120	310999	621	5180538463592520
51810302734375	313999	627	5151508331298820
5126521110534660	315999	631	5145216178894040
4820904731750480	317999	635	5061368942260740
5413197994232170	318999	637	5119728946685790
5308988571166990	320999	641	5170128536224360
5173780918121330	321999	643	5168678665161130
5098116874694820	323999	647	5162997817993160
5260984897613520	325999	651	5251013851165770
5087437629699700	327999	655	5.18586e+16
5213034152984610	330999	661	5166670894622800
5243601322174070	331999	663	518063497543335
5123254299163810	334999	669	5185662460327140
5140999794006340	337999	675	5161665439605710
5073647975921630	338999	677	5158907508850090
5250138759613030	341999	683	5166328430175780
5139369487762450	342999	685	5145482063293450
5003507614135740	350999	701	5121532726287840
4958669662475580	351999	703	508506669998169
5.30519e+16	353999	707	5131374835968010
522784423828125	355999	711	512691593170166
5418704986572260	356999	713	5182783031463620
4974096775054930	358999	717	5176900863647460
5222550392150870	360999	721	5229677009582510
4894728183746330	367999	735	5147584915161130
5122522830963130	368999	737	512652063369751
5046156406402580	369999	739	5052010917663570
5186163902282710	372999	745	5.09442e+16
5281538486480710	373999	747	5.10622e+16
5186744689941400	375999	751	5164625263214110
5017936706542960	376999	753	5143708038330070
501010274887085	377999	755	513649730682373
4984109878540030	378999	757	5096086502075190
4923101902008050	379999	759	5024399185180660
5210503101348870	380999	761	5029150867462150
5.27144e+16	381999	763	5079851722717280
5446735382080070	382999	765	5.16718e+16
5074568748474120	383999	767	5185270023345940
507713508605957	384999	769	521607666015625
4916259288787840	388999	777	5157227897644040
5072004318237300	390999	781	5117340564727780
4796688079833980	391999	783	4987331104278560
5177063941955560	393999	787	5.00783e+16
5002468585968010	395999	791	4992896842956540
4966635704040520	396999	793	500297212600708
5.23896e+16	401999	803	5036363887786860
5165670394897460	402999	805	5.11016e+16
509922456741333	403999	807	5094592475891110
5007822036743160	406999	813	5095663166046140
526426362991333	407999	815	5155188751220700
5389964580535880	409999	819	5185389041900630
5105418682098380	412999	825	517333869934082
5.05326e+16	415999	831	5164146518707270
5083771705627440	418999	837	5179336452484130
5021567344665520	420999	841	513079719543457
5035223484039300	421999	843	5059848976135250
4734951019287100	422999	845	4985755443572990
5015273094177240	423999	847	4978157329559320
5294555187225340	424999	849	5020314025878900
5018919944763180	426999	853	5019784545898430
4993935585021970	430999	861	5011526966094970
5037764549255370	433999	867	5072089672088620
5402606010437010	434999	869	5149556255340570
5044620037078850	436999	873	509956922531128
5.02767e+16	437999	875	5.10132e+16
5134000778198240	438999	877	5129331588745110
5019962787628170	439999	879	5125771236419670
5014375686645500	440999	881	5048125171661370
5231311798095700	442999	885	5085463523864740
5106378555297850	443999	887	5101205921173090
4.95119e+16	445999	891	5064644145965570
5098852157592770	446999	893	5080422019958490
5139129161834710	447999	895	5105372714996330
5234312057495110	448999	897	5105972766876220
521458101272583	449999	899	5127613258361810
525413703918457	450999	901	5188202285766600
4952614784240720	451999	903	5158954811096190
5168773174285880	452999	905	5164883613586420
512797737121582	453999	907	5143616676330560
5048716068267820	455999	911	5.11044e+16
5083248138427730	456999	913	5076265907287590
5006922245025630	457999	915	508712739944458
5156107425689690	459999	919	5084594249725340
5188156604766840	460999	921	5096630096435540
5222286701202390	461999	923	5131344223022460
5221517562866210	464999	929	5158998107910150
5444088459014890	467999	935	5246431350708000
5313802719116210	471999	943	527797040939331
5281553745269770	473999	947	5296649837493890
493458890914917	476999	953	5239110279083250
5101315498352050	477999	955	521506986618042
5080631256103510	478999	957	5142378425598140
5.07506e+16	479999	959	5094630432128900
5086904525756830	482999	965	5055700588226310
