# Supplementary material for: Nicheformer: a foundation model for single-cell and spatial omics
Source: Nat Methods. 2025 Oct 30;22(12):2525–38. doi: 10.1038/s41592-025-02814-z (PMC12695652; doi:10.1038/s41592-025-02814-z)
Supplement: Supplementary file 9 — Statistical source data. [file 41592_2025_2814_MOESM9_ESM.xlsx]

## Sheet: A_Brain_niche_regression
	Model		Score	Seed
0	1% Random Dissociated		0.00816	1
1	1% Stratified Dissociated		0.00958	1
2	3% Random Dissociated		0.00863	1
3	1% Random Spatial		0.00538	1
4	1% Random Dissociated		0.00809	2
5	1% Stratified Dissociated		0.00957	2
6	3% Random Dissociated		0.008622	2
7	1% Random Spatial		0.00538	2
8	1% Random Dissociated		0.008082	3
9	1% Stratified Dissociated		0.0096	3
10	3% Random Dissociated		0.00863	3
11	1% Random Spatial		0.00538	3

## Sheet: A_Brain_cell_typeclassfication
	Model		Score	Seed
0	1% Random Dissociated		0.8316	1
1	1% Stratified Dissociated		0.7354	1
2	3% Random Dissociated		0.7795	1
3	1% Random Spatial		0.9585	1
4	1% Random Dissociated		0.83019	2
5	1% Stratified Dissociated		0.7324	2
6	3% Random Dissociated		0.7867	2
7	1% Random Spatial		0.9448	2
8	1% Random Dissociated		0.8311	3
9	1% Stratified Dissociated		0.7311	3
10	3% Random Dissociated		0.7818	3
11	1% Random Spatial		0.94332	3
			B

## Sheet: A_Lung niche classificaiton
	Model	Task	Score	Seed
0	1% Random Dissociated	Lung niche classification	0.36119	1
1	1% Stratified Dissociated	Lung niche classification	0.3496	1
2	3% Random Dissociated	Lung niche classification	0.3566	1
3	1% Random Spatial	Lung niche classification	0.41091	1
4	1% Random Dissociated	Lung niche classification	0.36077	2
5	1% Stratified Dissociated	Lung niche classification	0.35299	2
6	3% Random Dissociated	Lung niche classification	0.3502	2
7	1% Random Spatial	Lung niche classification	0.4094	2
8	1% Random Dissociated	Lung niche classification	0.35458	3
9	1% Stratified Dissociated	Lung niche classification	0.3422	3
10	3% Random Dissociated	Lung niche classification	0.3472	3
11	1% Random Spatial	Lung niche classification	0.4126	3

## Sheet: A_Liver niche classification
	Model	Task	Score	Seed
0	1% Random Dissociated	Liver niche classification	0.5011	1
1	1% Stratified Dissociated	Liver niche classification	0.51231	1
2	3% Random Dissociated	Liver niche classification	0.49502	1
3	1% Random Spatial	Liver niche classification	0.55647	1
4	1% Random Dissociated	Liver niche classification	0.4973	2
5	1% Stratified Dissociated	Liver niche classification	0.50904	2
6	3% Random Dissociated	Liver niche classification	0.49178	2
7	1% Random Spatial	Liver niche classification	0.55563	2
8	1% Random Dissociated	Liver niche classification	0.5124	3
9	1% Stratified Dissociated	Liver niche classification	0.52432	3
10	3% Random Dissociated	Liver niche classification	0.5163	3
11	1% Random Spatial	Liver niche classification	0.56881	3

## Sheet: B
f1-validation	trainer_step		f1-validation	trainer_step
0.6821	9999		0.4985	9999
0.7718	19999		0.5763	19999
0.8135	29999		0.6161	29999
0.8322	39999		0.645	39999
0.8472	49999		0.6671	49999
0.8557	59999		0.6727	59999
0.8609	69999		0.6881	69999
0.865	79999		0.6941	79999
0.8696	89999		0.7031	89999
0.8727	99999		0.7128	99999
0.8757	109999		0.7206	109999

## Sheet: C_Brain_niche_regression
Model		Score	Seed
1% Only Human		0.00847	1
1% Only Mouse		0.00525	1
1% Human and Mouse		0.00538	1
1% Only Human		0.00832	2
1% Only Mouse		0.00524	2
1% Human and Mouse		0.00531	2
1% Only Human		0.00841	3
1% Only Mouse		0.00525	3
1% Human and Mouse		0.005233	3

## Sheet: C_Brain_cell_classificaiton
Model		Score	Seed
1% Only Human		0.7762	1
1% Only Mouse		0.9468	1
1% Human and Mouse		0.9585	1
1% Only Human		0.772	2
1% Only Mouse		0.9473	2
1% Human and Mouse		0.9448	2
1% Only Human		0.7713	3
1% Only Mouse		0.9532	3
1% Human and Mouse		0.94332	3

## Sheet: C_Liver_niche_class
Model	Task	Score	Seed
1% Only Human	Liver niche classification	0.5685	1
1% Only Mouse	Liver niche classification	0.4919	1
1% Human and Mouse	Liver niche classification	0.55647	1
1% Only Human	Liver niche classification	0.5654	2
1% Only Mouse	Liver niche classification	0.49178	2
1% Human and Mouse	Liver niche classification	0.55563	2
1% Only Human	Liver niche classification	0.5704	3
1% Only Mouse	Liver niche classification	0.4893	3
1% Human and Mouse	Liver niche classification	0.56881	3

## Sheet: C_Lung_niche_class
Model	Task	Score	Seed
1% Only Human	Lung niche classification	0.2861	1
1% Only Mouse	Lung niche classification	0.1694	1
1% Human and Mouse	Lung niche classification	0.41091	1
1% Only Human	Lung niche classification	0.2839	2
1% Only Mouse	Lung niche classification	0.1638	2
1% Human and Mouse	Lung niche classification	0.4094	2
1% Only Human	Lung niche classification	0.2838	3
1% Only Mouse	Lung niche classification	0.1714	3
1% Human and Mouse	Lung niche classification	0.4126	3
