# Supplementary material for: Nicheformer: a foundation model for single-cell and spatial omics
Source: Nat Methods. 2025 Oct 30;22(12):2525–38. doi: 10.1038/s41592-025-02814-z (PMC12695652; doi:10.1038/s41592-025-02814-z)
Supplement: Supplementary file 10 — Statistical source data. [file 41592_2025_2814_MOESM10_ESM.xlsx]

## Sheet: B
	Layer_1	Layer_2	Layer_3	Layer_4	Layer_5	Layer_6	Layer_7	Layer_8	Layer_9	Layer_10	Layer_11	Layer_12
4	0.0147087821482934	0.0130188832821493	0.0096201844979077	0.0191835108382458	0.0190517358735881	0.0150430327874015	0.0539117367430166	0.0203498563898557	0.377600547671318	0.5566996124657717	0.6910807214000009	0.2680919885635376
6	0.0148412639021196	0.0108637092719701	0.0211545298045331	0.0143557922491295	0.0182773860340768	0.0183403654531999	0.0183508160608735	0.0176364678974178	0.0242399360137906	0.0366351259702985	0.0628110448745164	0.0811084785244681
7	0.013028082403947	0.0119003171439875	0.0085123710715296	0.0071373298552564	0.008605031419376	0.0075569143010811	0.0106087113391946	0.0080797742374918	0.0327543691477992	0.0282651064324785	0.0654228430241346	0.209285466779362
Female
Male
	Layer_1	Layer_2	Layer_3	Layer_4	Layer_5	Layer_6	Layer_7	Layer_8	Layer_9	Layer_10	Layer_11	Layer_12
4	0.0147087821482934	0.0130188832821493	0.0096201844979077	0.0191835108382458	0.0190517358735881	0.0150430327874015	0.0539117367430166	0.0203498563898557	0.377600547671318	0.5566996124657717	0.6910807214000009	0.2680919885635376
6	0.0148412639021196	0.0108637092719701	0.0211545298045331	0.0143557922491295	0.0182773860340768	0.0183403654531999	0.0183508160608735	0.0176364678974178	0.0242399360137906	0.0366351259702985	0.0628110448745164	0.0811084785244681
7	0.013028082403947	0.0119003171439875	0.0085123710715296	0.0071373298552564	0.008605031419376	0.0075569143010811	0.0106087113391946	0.0080797742374918	0.0327543691477992	0.0282651064324785	0.0654228430241346	0.209285466779362
