# Supplementary material for: Nicheformer: a foundation model for single-cell and spatial omics
Source: Nat Methods. 2025 Oct 30;22(12):2525–38. doi: 10.1038/s41592-025-02814-z (PMC12695652; doi:10.1038/s41592-025-02814-z)
Supplement: Supplementary file 11 — Statistical source data. [file 41592_2025_2814_MOESM11_ESM.xlsx]

## Sheet: A-B-C
	CB	CTXsp	HB	HIP	HY	Isocortex	LSX	MB	OLF	PAL	RHP	STRd	STRv	TH	sAMY	ventricle	white_matter
1199650929	10155.0	0.0	13238.0	0.0	278.0	0.0	0.0	0.0	0.0	0.0	0.0	0.0	0.0	0.0	0.0	52.0	2507.0
1199650932	11977.0	0.0	13875.0	0.0	366.0	0.0	0.0	0.0	0.0	0.0	0.0	0.0	0.0	0.0	0.0	145.0	2937.0
1199650935	14058.0	0.0	18722.0	0.0	70.0	0.0	0.0	0.0	0.0	0.0	0.0	0.0	0.0	0.0	0.0	152.0	3041.0
1199650938	25927.0	0.0	19963.0	0.0	0.0	0.0	0.0	0.0	0.0	0.0	0.0	0.0	0.0	0.0	0.0	148.0	1423.0
1199650941	28253.0	0.0	21685.0	0.0	0.0	0.0	0.0	0.0	0.0	0.0	0.0	0.0	0.0	0.0	0.0	123.0	951.0
1199650944	28385.0	0.0	20697.0	0.0	0.0	0.0	0.0	0.0	0.0	0.0	0.0	0.0	0.0	0.0	0.0	505.0	1312.0
1199650950	27763.0	0.0	17786.0	0.0	0.0	0.0	0.0	0.0	0.0	0.0	0.0	0.0	0.0	0.0	0.0	2300.0	4116.0
1199650953	46042.0	0.0	20009.0	0.0	0.0	0.0	0.0	0.0	0.0	0.0	0.0	0.0	0.0	0.0	0.0	4611.0	5236.0
1199650956	18102.0	0.0	23076.0	0.0	201.0	0.0	0.0	0.0	0.0	0.0	0.0	0.0	0.0	0.0	0.0	4737.0	4187.0
1199650959	23973.0	0.0	21442.0	0.0	0.0	0.0	0.0	0.0	0.0	0.0	0.0	0.0	0.0	0.0	0.0	4502.0	5056.0
1199650962	24287.0	0.0	25815.0	0.0	0.0	0.0	0.0	0.0	0.0	0.0	0.0	0.0	0.0	0.0	0.0	3031.0	6396.0
1199650965	48197.0	0.0	22989.0	0.0	0.0	0.0	0.0	0.0	0.0	0.0	0.0	0.0	0.0	0.0	0.0	1848.0	7107.0
1199650968	70544.0	0.0	20363.0	0.0	0.0	0.0	0.0	2086.0	0.0	0.0	0.0	0.0	0.0	0.0	0.0	2124.0	6362.0
1199650972	45665.0	0.0	25108.0	0.0	0.0	0.0	0.0	10238.0	0.0	0.0	0.0	0.0	0.0	0.0	0.0	1387.0	4707.0
1199650975	38986.0	0.0	30715.0	0.0	0.0	0.0	0.0	19424.0	0.0	0.0	0.0	0.0	0.0	0.0	0.0	791.0	3551.0
1199650978	16134.0	0.0	28619.0	0.0	0.0	0.0	0.0	19335.0	0.0	0.0	0.0	0.0	0.0	0.0	0.0	1240.0	2941.0
1199650981	7431.0	0.0	21696.0	0.0	0.0	648.0	0.0	15144.0	0.0	0.0	3594.0	0.0	0.0	0.0	0.0	308.0	2445.0
1199650984	3692.0	0.0	21490.0	106.0	0.0	4234.0	0.0	24521.0	0.0	0.0	13329.0	0.0	0.0	0.0	0.0	575.0	3748.0
1199650999	0.0	0.0	17644.0	92.0	0.0	6685.0	0.0	25136.0	0.0	0.0	22285.0	0.0	0.0	0.0	0.0	297.0	2764.0
1199651002	0.0	0.0	17543.0	0.0	0.0	11281.0	0.0	26840.0	0.0	0.0	22413.0	0.0	0.0	0.0	0.0	358.0	3312.0
1199651005	0.0	0.0	16679.0	0.0	0.0	15583.0	0.0	27926.0	0.0	0.0	24931.0	0.0	0.0	0.0	0.0	314.0	2414.0
1199651009	0.0	0.0	12971.0	0.0	1.0	13490.0	0.0	17470.0	1.0	0.0	19249.0	0.0	0.0	0.0	0.0	249.0	3415.0
1199651012	0.0	0.0	8676.0	2204.0	0.0	20750.0	0.0	27607.0	0.0	0.0	23550.0	0.0	0.0	97.0	0.0	158.0	4715.0
1199651015	0.0	382.0	5413.0	7516.0	77.0	24425.0	0.0	27281.0	1005.0	0.0	19774.0	0.0	0.0	1383.0	0.0	38.0	3992.0
1199651018	0.0	1476.0	3883.0	14248.0	0.0	28905.0	0.0	28661.0	2495.0	0.0	15409.0	0.0	0.0	3524.0	0.0	117.0	3920.0
1199651021	0.0	2286.0	2665.0	18460.0	1899.0	28605.0	0.0	28240.0	2986.0	0.0	10169.0	0.0	0.0	3826.0	0.0	134.0	2670.0
1199651024	0.0	3650.0	1024.0	21040.0	3571.0	30835.0	0.0	25013.0	4147.0	0.0	6012.0	0.0	0.0	5668.0	0.0	178.0	3252.0
1199651027	0.0	4571.0	487.0	19364.0	8470.0	25544.0	0.0	20273.0	5224.0	0.0	3172.0	0.0	0.0	4271.0	229.0	969.0	3252.0
1199651033	0.0	4975.0	1873.0	8915.0	16116.0	24264.0	0.0	8073.0	5703.0	0.0	1740.0	0.0	0.0	10263.0	4219.0	6910.0	4200.0
1199651036	0.0	6518.0	313.0	11390.0	18699.0	36013.0	0.0	5556.0	5075.0	0.0	1562.0	63.0	551.0	16910.0	5926.0	8153.0	6689.0
1199651039	0.0	4613.0	476.0	7996.0	11657.0	30386.0	0.0	1692.0	4167.0	0.0	108.0	477.0	1302.0	18952.0	5244.0	4150.0	7467.0
1199651042	0.0	7693.0	67.0	10133.0	16795.0	40443.0	0.0	129.0	6254.0	0.0	3.0	1292.0	2457.0	24149.0	8176.0	2666.0	9855.0
1199651045	0.0	6185.0	0.0	3818.0	13414.0	18344.0	0.0	0.0	6700.0	0.0	0.0	2186.0	1367.0	16218.0	6141.0	1304.0	5837.0
1199651048	0.0	5441.0	3.0	10491.0	11818.0	38194.0	0.0	0.0	6304.0	0.0	0.0	4891.0	1018.0	19718.0	5907.0	2549.0	8062.0
1199651054	0.0	2177.0	628.0	4982.0	10689.0	20614.0	0.0	10.0	3629.0	0.0	0.0	8839.0	269.0	17806.0	3673.0	3195.0	6809.0
1199651057	0.0	2634.0	127.0	3330.0	10632.0	37350.0	74.0	2.0	6243.0	0.0	0.0	10607.0	271.0	15169.0	4338.0	4463.0	9290.0
1199651060	0.0	3344.0	431.0	0.0	15004.0	46478.0	429.0	11.0	7790.0	0.0	0.0	17234.0	292.0	13016.0	6171.0	5526.0	13265.0
1199651063	0.0	3219.0	46.0	85.0	12487.0	41761.0	1955.0	0.0	5841.0	32.0	0.0	18669.0	833.0	6279.0	5449.0	6919.0	11365.0
1199651066	2.0	2351.0	159.0	63.0	11595.0	37075.0	4287.0	4.0	5753.0	838.0	0.0	19419.0	3783.0	39.0	4077.0	7302.0	7853.0
1199651069	0.0	1816.0	76.0	98.0	9106.0	30484.0	4634.0	27.0	4684.0	95.0	0.0	20536.0	6562.0	0.0	1941.0	2109.0	5780.0
1199651072	0.0	1313.0	137.0	1.0	8321.0	29714.0	4812.0	2.0	4290.0	68.0	0.0	20387.0	8243.0	0.0	774.0	1233.0	2459.0
1199651075	10.0	1804.0	334.0	197.0	7974.0	37206.0	6170.0	26.0	5103.0	323.0	0.0	26610.0	14465.0	89.0	499.0	798.0	4579.0
1199651078	0.0	1363.0	10.0	197.0	3022.0	38183.0	4706.0	15.0	5275.0	252.0	40.0	22114.0	15945.0	0.0	119.0	1043.0	4858.0
1199651081	66.0	1578.0	180.0	186.0	1440.0	42362.0	4055.0	111.0	5402.0	514.0	0.0	25094.0	21515.0	0.0	102.0	1002.0	3542.0
1199651084	0.0	1530.0	285.0	225.0	994.0	41125.0	3948.0	4.0	4917.0	361.0	0.0	20946.0	18851.0	0.0	14.0	1184.0	4362.0
1199651091	0.0	2082.0	158.0	0.0	309.0	51090.0	1264.0	52.0	8700.0	167.0	0.0	10907.0	17707.0	0.0	0.0	0.0	2620.0
1199651094	0.0	1751.0	61.0	0.0	35.0	40797.0	422.0	69.0	9027.0	169.0	0.0	990.0	9410.0	0.0	3.0	0.0	4623.0
1199651097	0.0	1360.0	0.0	0.0	1.0	42752.0	0.0	0.0	12024.0	0.0	0.0	0.0	2840.0	0.0	0.0	0.0	1512.0
1199651100	0.0	1543.0	0.0	0.0	0.0	40757.0	0.0	0.0	11997.0	0.0	0.0	0.0	213.0	0.0	0.0	0.0	1134.0
1199651103	0.0	270.0	0.0	0.0	0.0	33994.0	0.0	0.0	11336.0	0.0	0.0	0.0	0.0	0.0	0.0	0.0	1278.0
1199651106	0.0	3.0	0.0	0.0	0.0	28649.0	0.0	0.0	10764.0	0.0	0.0	0.0	0.0	0.0	0.0	0.0	719.0
1199651109	0.0	0.0	0.0	0.0	0.0	22163.0	0.0	0.0	12462.0	0.0	0.0	0.0	0.0	0.0	0.0	0.0	1270.0
1199651112	0.0	0.0	0.0	0.0	0.0	19861.0	0.0	0.0	13271.0	0.0	0.0	0.0	0.0	0.0	0.0	0.0	1380.0
1199651115	0.0	0.0	0.0	0.0	0.0	13785.0	0.0	0.0	20798.0	0.0	0.0	0.0	0.0	0.0	0.0	0.0	962.0
1199651121	0.0	0.0	0.0	0.0	0.0	118.0	0.0	0.0	23398.0	0.0	0.0	0.0	0.0	0.0	0.0	0.0	323.0
1199651127	0.0	0.0	0.0	0.0	0.0	0.0	0.0	0.0	27941.0	0.0	0.0	0.0	0.0	0.0	0.0	0.0	0.0
1199651130	0.0	0.0	0.0	0.0	0.0	0.0	0.0	0.0	31294.0	0.0	0.0	0.0	0.0	0.0	0.0	0.0	0.0
1199651133	0.0	0.0	0.0	0.0	270.0	0.0	0.0	0.0	21541.0	0.0	0.0	0.0	0.0	0.0	0.0	0.0	0.0
1199651136	0.0	0.0	0.0	0.0	0.0	0.0	0.0	0.0	14878.0	0.0	0.0	0.0	0.0	0.0	0.0	0.0	0.0
