# Supplementary material for: Nicheformer: a foundation model for single-cell and spatial omics
Source: Nat Methods. 2025 Oct 30;22(12):2525–38. doi: 10.1038/s41592-025-02814-z (PMC12695652; doi:10.1038/s41592-025-02814-z)
Supplement: Supplementary file 12 — Statistical source data. [file 41592_2025_2814_MOESM12_ESM.xlsx]

## Sheet: A_n_10
Model	Task	Score	Seed
Nicheformer	Niche regression (n=10)	0.005258	1
UCE	Niche regression (n=10)	0.0163	1
CellPLM	Niche regression (n=10)	0.0122	1
Nicheformer	Niche regression (n=10)	0.00525	2
UCE	Niche regression (n=10)	0.0163	2
CellPLM	Niche regression (n=10)	0.0123	2
Nicheformer	Niche regression (n=10)	0.0052439	3
UCE	Niche regression (n=10)	0.0164	3
CellPLM	Niche regression (n=10)	0.0122	3

## Sheet: A_n_20
Nicheformer	Niche regression (n=20	0.007603	1
UCE	Niche regression (n=21	0.0228	1
CellPLM	Niche regression (n=22	0.0175	1
Nicheformer	Niche regression (n=23	0.00759	2
UCE	Niche regression (n=24	0.0228	2
CellPLM	Niche regression (n=25	0.0173	2
Nicheformer	Niche regression (n=26	0.0076	3
UCE	Niche regression (n=27	0.023	3
CellPLM	Niche regression (n=28	0.0175	3

## Sheet: A_n_30
Nicheformer	Niche regression (n=30)	0.00845	1
UCE	Niche regression (n=30)	0.0262	1
CellPLM	Niche regression (n=30)	0.0199	1
Nicheformer	Niche regression (n=30)	0.00842	2
UCE	Niche regression (n=30)	0.0262	2
CellPLM	Niche regression (n=30)	0.0201	2
Nicheformer	Niche regression (n=30)	0.008419	3
UCE	Niche regression (n=30)	0.0262	3
CellPLM	Niche regression (n=30)	0.0202	3

## Sheet: A_n_40
Nicheformer	Niche regression (n=40)	0.009026	1
UCE	Niche regression (n=40)	0.0269	1
CellPLM	Niche regression (n=40)	0.0207	1
Nicheformer	Niche regression (n=40)	0.009019	2
UCE	Niche regression (n=40)	0.0269	2
CellPLM	Niche regression (n=40)	0.0208	2
Nicheformer	Niche regression (n=40)	0.0090124	3
UCE	Niche regression (n=40)	27	3
CellPLM	Niche regression (n=40)	0.0211	3

## Sheet: B_niche
Nicheformer	Niche classification	0.8544	1
UCE	Niche classification	0.8111	1
CellPLM	Niche classification	0.6901	1
Nicheformer	Niche classification	0.8536	2
UCE	Niche classification	0.8121	2
CellPLM	Niche classification	0.6887	2
Nicheformer	Niche classification	0.8559	3
UCE	Niche classification	0.8139	3
CellPLM	Niche classification	0.6871	3

## Sheet: B_region
Nicheformer	Brain cell type classification	0.644	1
UCE	Brain cell type classification	0.6011	1
CellPLM	Brain cell type classification	0.2332	1
Nicheformer	Brain cell type classification	0.645	2
UCE	Brain cell type classification	0.5959	2
CellPLM	Brain cell type classification	0.2742	2
Nicheformer	Brain cell type classification	0.648	3
UCE	Brain cell type classification	0.6011	3
CellPLM	Brain cell type classification	0.2543	3

## Sheet: C_n10
Nicheformer	Niche regression (n=10)	0.00884	1
UCE	Niche regression (n=10)	0.0109	1
CellPLM	Niche regression (n=10)	0.0102	1
Nicheformer	Niche regression (n=10)	0.00893	2
UCE	Niche regression (n=10)	0.011	2
CellPLM	Niche regression (n=10)	0.0102	2
Nicheformer	Niche regression (n=10)	0.00882	3
UCE	Niche regression (n=10)	0.0108	3
CellPLM	Niche regression (n=10)	0.0106	3

## Sheet: C_n20
Nicheformer	Niche regression (n=20)	0.0111	1
UCE	Niche regression (n=20)	0.0138	1
CellPLM	Niche regression (n=20)	0.0125	1
Nicheformer	Niche regression (n=20)	0.011128	2
UCE	Niche regression (n=20)	0.0139	2
CellPLM	Niche regression (n=20)	0.0126	2
Nicheformer	Niche regression (n=20)	0.011157	3
UCE	Niche regression (n=20)	0.0138	3
CellPLM	Niche regression (n=20)	0.0125	3

## Sheet: C_n30
Nicheformer	Niche regression (n=10)	0.01107	1
UCE	Niche regression (n=10)	0.0138	1
CellPLM	Niche regression (n=10)	0.0125	1
Nicheformer	Niche regression (n=10)	0.0116	2
UCE	Niche regression (n=10)	0.0137	2
CellPLM	Niche regression (n=10)	0.0126	2
Nicheformer	Niche regression (n=10)	0.011	3
UCE	Niche regression (n=10)	0.0137	3
CellPLM	Niche regression (n=10)	0.0127	3

## Sheet: C_n40
Nicheformer	Niche regression (n=10)	0.01046	1
UCE	Niche regression (n=10)	0.0132	1
CellPLM	Niche regression (n=10)	0.0117	1
Nicheformer	Niche regression (n=10)	0.01052	2
UCE	Niche regression (n=10)	0.013	2
CellPLM	Niche regression (n=10)	0.0116	2
Nicheformer	Niche regression (n=10)	0.0105	3
UCE	Niche regression (n=10)	0.0129	3
CellPLM	Niche regression (n=10)	0.0123	3

[truncated: 4 more sheets: D_n_10, D_n20, D_n30, D_n40]
