# Supplementary material for: Nicheformer: a foundation model for single-cell and spatial omics
Source: Nat Methods. 2025 Oct 30;22(12):2525–38. doi: 10.1038/s41592-025-02814-z (PMC12695652; doi:10.1038/s41592-025-02814-z)
Supplement: Supplementary file 13 — Statistical source data. [file 41592_2025_2814_MOESM13_ESM.xlsx]

## Sheet: A_n_10
Model	Task	Score	Seed
Nicheformer	Niche regression (n=10)	0.005258	1
PCA 384	Niche regression (n=10)	0.0061	1
PCA 256	Niche regression (n=10)	0.0061	1
PCA 128	Niche regression (n=10)	0.0062	2
PCA 64	Niche regression (n=10)	0.0063	2
PCA 32	Niche regression (n=10)	0.0067	2
PCA 10	Niche regression (n=10)	0.0086	3
Nicheformer	Niche regression (n=10)	0.0055243	3
PCA 384	Niche regression (n=10)	0.0061	3
PCA 256	Niche regression (n=10)	0.0061	4
PCA 128	Niche regression (n=10)	0.0062	4
PCA 64	Niche regression (n=10)	0.0063	4
PCA 32	Niche regression (n=10)	0.007	5
PCA 10	Niche regression (n=10)	0.0086	5
Nicheformer	Niche regression (n=10)	0.00525	5
PCA 384	Niche regression (n=10)	0.0061	6
PCA 256	Niche regression (n=10)	0.0061	6
PCA 128	Niche regression (n=10)	0.0062	6
PCA 64	Niche regression (n=10)	0.0063	7
PCA 32	Niche regression (n=10)	0.0067	7
PCA 10	Niche regression (n=10)	0.0086	7

## Sheet: A_n_20
Nicheformer	Niche regression (n=20)	0.007603	1
PCA 384	Niche regression (n=20)	0.0082	1
PCA 256	Niche regression (n=20)	0.0083	1
PCA 128	Niche regression (n=20)	0.0083	2
PCA 64	Niche regression (n=20)	0.0087	2
PCA 32	Niche regression (n=20)	0.0097	2
PCA 10	Niche regression (n=20)	0.0118	3
Nicheformer	Niche regression (n=20)	0.00759	3
PCA 384	Niche regression (n=20)	0.0082	3
PCA 256	Niche regression (n=20)	0.0083	4
PCA 128	Niche regression (n=20)	0.0083	4
PCA 64	Niche regression (n=20)	0.0087	4
PCA 32	Niche regression (n=20)	0.0094	5
PCA 10	Niche regression (n=20)	0.0119	5
Nicheformer	Niche regression (n=20)	0.0076	5
PCA 384	Niche regression (n=20)	0.0082	6
PCA 256	Niche regression (n=20)	0.0083	6
PCA 128	Niche regression (n=20)	0.0083	6
PCA 64	Niche regression (n=20)	0.0087	7
PCA 32	Niche regression (n=20)	0.0097	7
PCA 10	Niche regression (n=20)	0.0118	7

## Sheet: A_n_30
Nicheformer	Niche regression (n=30)	0.00845	1
PCA 384	Niche regression (n=30)	0.0098	1
PCA 256	Niche regression (n=30)	0.0099	1
PCA 128	Niche regression (n=30)	0.0099	2
PCA 64	Niche regression (n=30)	0.0104	2
PCA 32	Niche regression (n=30)	0.0113	2
PCA 10	Niche regression (n=30)	0.0144	3
Nicheformer	Niche regression (n=30)	0.00842	3
PCA 384	Niche regression (n=30)	0.0099	3
PCA 256	Niche regression (n=30)	0.0097	4
PCA 128	Niche regression (n=30)	0.0099	4
PCA 64	Niche regression (n=30)	0.0105	4
PCA 32	Niche regression (n=30)	0.0113	5
PCA 10	Niche regression (n=30)	0.0141	5
Nicheformer	Niche regression (n=30)	0.008419	5
PCA 384	Niche regression (n=30)	0.0097	6
PCA 256	Niche regression (n=30)	0.0098	6
PCA 128	Niche regression (n=30)	0.0101	6
PCA 64	Niche regression (n=30)	0.0106	7
PCA 32	Niche regression (n=30)	0.0111	7
PCA 10	Niche regression (n=30)	0.0014	7

## Sheet: A_n_40
Nicheformer	Niche regression (n=40)	0.009026	1
PCA 384	Niche regression (n=40)	0.0104	1
PCA 256	Niche regression (n=40)	0.0103	1
PCA 128	Niche regression (n=40)	0.0104	2
PCA 64	Niche regression (n=40)	0.0112	2
PCA 32	Niche regression (n=40)	0.0012	2
PCA 10	Niche regression (n=40)	0.0146	3
Nicheformer	Niche regression (n=40)	0.009019	3
PCA 384	Niche regression (n=40)	0.0102	3
PCA 256	Niche regression (n=40)	0.0101	4
PCA 128	Niche regression (n=40)	0.0102	4
PCA 64	Niche regression (n=40)	0.0114	4
PCA 32	Niche regression (n=40)	0.0119	5
PCA 10	Niche regression (n=40)	0.0149	5
Nicheformer	Niche regression (n=40)	0.0090124	5
PCA 384	Niche regression (n=40)	0.0101	6
PCA 256	Niche regression (n=40)	0.0104	6
PCA 128	Niche regression (n=40)	0.0107	6
PCA 64	Niche regression (n=40)	0.0011	7
PCA 32	Niche regression (n=40)	0.0012	7
PCA 10	Niche regression (n=40)	0.0015	7

## Sheet: B_niche
Nicheformer fine tuned	Niche classification	951	1
Nicheformer	Niche classification	0.8544	1
PCA 384	Niche classification	0.8465	1
PCA 256	Niche classification	0.8431	2
PCA 128	Niche classification	0.8334	2
PCA 64	Niche classification	0.8465	2
PCA 32	Niche classification	0.8169	3
PCA 10	Niche classification	0.7593	3
Nicheformer fine tuned	Niche classification	0.945	3
Nicheformer	Niche classification	0.8536	4
PCA 384	Niche classification	0.8527	4
PCA 256	Niche classification	0.8431	4
PCA 128	Niche classification	0.8334	5
PCA 64	Niche classification	0.8465	5
PCA 32	Niche classification	0.8167	5
PCA 10	Niche classification	0.7627	6
Nicheformer fine tuned	Niche classification	0.946	6
Nicheformer	Niche classification	0.858	6
PCA 384	Niche classification	0.8468	7
PCA 256	Niche classification	0.8431	7
PCA 128	Niche classification	0.8334	7
PCA 64	Niche classification	0.8465	8
PCA 32	Niche classification	0.8169	8
PCA 10	Niche classification	0.7593	8

## Sheet: B_region
Nicheformer fine tuned	Region classification	0.781	1
Nicheformer	Region classification	0.644	1
PCA 384	Region classification	0.6815	1
PCA 256	Region classification	0.672	2
PCA 128	Region classification	0.6362	2
PCA 64	Region classification	0.5738	2
PCA 32	Region classification	0.4943	3
PCA 10	Region classification	0.3193	3
Nicheformer fine tuned	Region classification	0.78	3
Nicheformer	Region classification	0.645	4
PCA 384	Region classification	0.6815	4
PCA 256	Region classification	0.6609	4
PCA 128	Region classification	0.6374	5
PCA 64	Region classification	0.5845	5
PCA 32	Region classification	0.4943	5
PCA 10	Region classification	0.3109	6
Nicheformer fine tuned	Region classification	0.779	6
Nicheformer	Region classification	0.648	6
PCA 384	Region classification	0.6815	7
PCA 256	Region classification	0.672	7
PCA 128	Region classification	0.6362	7
PCA 64	Region classification	0.5842	8
PCA 32	Region classification	0.4883	8
PCA 10	Region classification	0.2867	8

## Sheet: C_n10
Model	Task	Score	Seed
Nicheformer	Niche regression (n=10)	0.00893	1
PCA 384	Niche regression (n=10)	0.0098	1
PCA 256	Niche regression (n=10)	0.0099	1
PCA 128	Niche regression (n=10)	0.01	2
PCA 64	Niche regression (n=10)	0.0101	2
PCA 32	Niche regression (n=10)	0.0101	2
PCA 10	Niche regression (n=10)	0.0103	3
Nicheformer	Niche regression (n=10)	0.00884	3
PCA 384	Niche regression (n=10)	0.0098	3
PCA 256	Niche regression (n=10)	0.0099	4
PCA 128	Niche regression (n=10)	0.01	4
PCA 64	Niche regression (n=10)	0.01	4
PCA 32	Niche regression (n=10)	0.0101	5
PCA 10	Niche regression (n=10)	0.0103	5
Nicheformer	Niche regression (n=10)	0.00882	5
PCA 384	Niche regression (n=10)	0.0098	6
PCA 256	Niche regression (n=10)	0.0099	6
PCA 128	Niche regression (n=10)	0.01	6
PCA 64	Niche regression (n=10)	0.0101	7
PCA 32	Niche regression (n=10)	0.0101	7
PCA 10	Niche regression (n=10)	0.0103	7

## Sheet: C_n20
Nicheformer	Niche regression (n=20)	0.011071	1
PCA 384	Niche regression (n=20)	0.0122	1
PCA 256	Niche regression (n=20)	0.0123	1
PCA 128	Niche regression (n=20)	0.0124	2
PCA 64	Niche regression (n=20)	0.0125	2
PCA 32	Niche regression (n=20)	0.0126	2
PCA 10	Niche regression (n=20)	0.0128	3
Nicheformer	Niche regression (n=20)	0.011086	3
PCA 384	Niche regression (n=20)	0.0122	3
PCA 256	Niche regression (n=20)	0.0123	4
PCA 128	Niche regression (n=20)	0.0124	4
PCA 64	Niche regression (n=20)	0.0125	4
PCA 32	Niche regression (n=20)	0.0126	5
PCA 10	Niche regression (n=20)	0.0128	5
Nicheformer	Niche regression (n=20)	0.011062	5
PCA 384	Niche regression (n=20)	0.0122	6
PCA 256	Niche regression (n=20)	0.0123	6
PCA 128	Niche regression (n=20)	0.0124	6
PCA 64	Niche regression (n=20)	0.0125	7
PCA 32	Niche regression (n=20)	0.0126	7
PCA 10	Niche regression (n=20)	0.0128	7

## Sheet: C_n30
Nicheformer	Niche regression (n=30)	0.0111	1
PCA 384	Niche regression (n=30)	0.0122	1
PCA 256	Niche regression (n=30)	0.0123	1
PCA 128	Niche regression (n=30)	0.0124	2
PCA 64	Niche regression (n=30)	0.0124	2
PCA 32	Niche regression (n=30)	0.0125	2
PCA 10	Niche regression (n=30)	0.0127	3
Nicheformer	Niche regression (n=30)	0.011128	3
PCA 384	Niche regression (n=30)	0.0122	3
PCA 256	Niche regression (n=30)	0.0123	4
PCA 128	Niche regression (n=30)	0.0124	4
PCA 64	Niche regression (n=30)	0.0124	4
PCA 32	Niche regression (n=30)	0.0125	5
PCA 10	Niche regression (n=30)	0.0127	5
Nicheformer	Niche regression (n=30)	0.011157	5
PCA 384	Niche regression (n=30)	0.0122	6
PCA 256	Niche regression (n=30)	0.0123	6
PCA 128	Niche regression (n=30)	0.0124	6
PCA 64	Niche regression (n=30)	0.0124	7
PCA 32	Niche regression (n=30)	0.0125	7
PCA 10	Niche regression (n=30)	0.0127	7

## Sheet: C_n40
Nicheformer	Niche regression (n=40)	0.01046	1
PCA 384	Niche regression (n=40)	0.0114	1
PCA 256	Niche regression (n=40)	0.0115	1
PCA 128	Niche regression (n=40)	0.0116	2
PCA 64	Niche regression (n=40)	0.0116	2
PCA 32	Niche regression (n=40)	0.0117	2
PCA 10	Niche regression (n=40)	0.0119	3
Nicheformer	Niche regression (n=40)	0.01052	3
PCA 384	Niche regression (n=40)	0.0114	3
PCA 256	Niche regression (n=40)	0.0115	4
PCA 128	Niche regression (n=40)	0.0116	4
PCA 64	Niche regression (n=40)	0.0116	4
PCA 32	Niche regression (n=40)	0.0117	5
PCA 10	Niche regression (n=40)	0.0119	5
Nicheformer	Niche regression (n=40)	0.0105	5
PCA 384	Niche regression (n=40)	0.0114	6
PCA 256	Niche regression (n=40)	0.0115	6
PCA 128	Niche regression (n=40)	0.0116	6
PCA 64	Niche regression (n=40)	0.0116	7
PCA 32	Niche regression (n=40)	0.0117	7
PCA 10	Niche regression (n=40)	0.0119	7

[truncated: 4 more sheets: D_n10, D_n20, D_n30, D_n40]
