# Supplementary material for: Nicheformer: a foundation model for single-cell and spatial omics
Source: Nat Methods. 2025 Oct 30;22(12):2525–38. doi: 10.1038/s41592-025-02814-z (PMC12695652; doi:10.1038/s41592-025-02814-z)
Supplement: Supplementary file 14 — Statistical source data. [file 41592_2025_2814_MOESM14_ESM.xlsx]

## Sheet: F
niche	nicheformer-ft	0.518942	0.454658	0.527182
niche	nicheformer_linear	0.426607	0.598073	0.099679
niche	nicheformer-linear_continued_pretraining_liver	0.518942	0.454658	0.527182
niche	scvi	0.504243	0.577587	0.493609
niche	pca	0.497861	0.619165	0.440182

## Sheet: G
method	niche	mae
nicheformer (FT)	1	0.033756040036678314
nicheformer (FT)	2	0.030385833233594894
nicheformer (FT)	3	0.024517662823200226
nicheformer (FT)	4	0.021246379241347313
nicheformer (ZS)	1	0.03656013309955597
nicheformer (ZS)	2	0.03437994420528412
nicheformer (ZS)	3	0.02910061925649643
nicheformer (ZS)	4	0.02618975006043911
nicheformer + MLP	0	0.006944641005247831
nicheformer + MLP	1	0.037576403468847275
nicheformer + MLP	2	0.03661206737160683
nicheformer + MLP	3	0.030916454270482063
nicheformer + MLP	4	0.026840172708034515
geneformer_512	1	0.0421935550093016
geneformer_512	2	0.0445384435476658
geneformer_512	3	0.04078747834825215
geneformer_512	4	0.0380291597576625
scGPT_512	1	0.04251118782853707
scGPT_512	2	0.046457696884721816
scGPT_512	3	0.04392907573608763
scGPT_512	4	0.04169368539520197
scvi_all_512	1	0.0437724595651556
scvi_all_512	2	0.029750699028624972
scvi_all_512	3	0.022920434759525484
scvi_all_512	4	0.020057035566435146
scvi_all_10	1	0.03786726093455929
scvi_all_10	2	0.031665482491320646
scvi_all_10	3	0.025664328711198916
scvi_all_10	4	0.02210801295202325
pca_all_512	1	0.03639983564953797
pca_all_512	2	0.03276948749257505
pca_all_512	3	0.027615691329151645
pca_all_512	4	0.02494665421343053
pca_all_10	1	0.03626427176821202
pca_all_10	2	0.03367245440775898
pca_all_10	3	0.028105180145565758
pca_all_10	4	0.024768731322826157
pca_30	1	0.04971689583092858
pca_30	2	0.05148268206943454
pca_30	3	0.05168018554564636
pca_30	4	0.07616091666959691
scvi_256	1	0.04799816357263169
scvi_256	2	0.05513216231337279
scvi_256	3	0.056634061976029354
scvi_256	4	0.05660323075517937

## Sheet: H
author_cell_type	count	percentage	index_clean	sort	color
tumor_1	347988	4386488142207790	tumor 1	0	#d5eae7
Hep.4	125997	1.58823e+16	Hep 4	3	#b5bbe3
Hep.5	89334	1.12608e+16	Hep 5	5	#e6afb9
tumor_2	35385	4460380326678580	tumor 2	12	#f3e1eb
CD3+.alpha.beta.T.cells	33747	425390574775815	CD3+ alpha beta T cells	18	#7d87b9
Stellate.cells	24280	3.06056e+16	Stellate cells	13	#0fcfc0
Hep.3	21274	2.68165e+16	Hep 3	4	#8595e1
Inflammatory.macrophages	20679	2.60665e+16	Inflammatory macrophages	15	#d33f6a
Non.inflammatory.macrophages	18632	2.34862e+16	Non inflammatory macrophages	8	#c6dec7
Periportal.LSECs	17976	2265926148152440	Periportal LSECs	11	#f0b98d
Hep.1	17364	2.18878e+16	Hep 1	1	#4a6fe3
Mature.B.cells	7902	0.9960696719348356	Mature B cells	19	#11c638
Central.venous.LSECs	6554	0.8261504213946992	Central venous LSECs	6	#bec1d4
Cholangiocytes	6194	0.7807713930605382	Cholangiocytes	14	#d6bcc0
Hep.6	6183	0.7793848116392166	Hep 6	2	#e07b91
gamma.delta.T.cells.1	3730	0.4701771546845023	gamma delta T cells 1	10	#9cded6
NK.like.cells	3457	0.43576472486443013	NK like cells	16	#8dd593
Antibody.secreting.B.cells	2649	0.3339140168255353	Antibody secreting B cells	17	#023fa5
Portal.endothelial.cells	1597	0.2013064118045979	Portal endothelial cells	9	#ef9708
Hep	1204	0.15176763920647207	Hep	20	#8e063b
Erthyroid.cells	1183	0.14912052922031266	Erthyroid cells	7	#bb7784

## Sheet: E_train
author_cell_type	count
tumor_1	312989
Hep.4	114829
Hep.5	80952
tumor_2	31881
CD3+.alpha.beta.T.cells	30008
Stellate.cells	21894
Hep.3	19589
Inflammatory.macrophages	18289
Non.inflammatory.macrophages	16824
Hep.1	16308
Periportal.LSECs	16055
Mature.B.cells	7042
Central.venous.LSECs	6000
Cholangiocytes	5631
Hep.6	5576
gamma.delta.T.cells.1	3373
NK.like.cells	3130
Antibody.secreting.B.cells	2301
Portal.endothelial.cells	1427
Erthyroid.cells	1074
Hep	1026
NotDet	9

## Sheet: E_test
author_cell_type	cell_type
tumor_1	34999
Hep.4	11168
Hep.5	8382
CD3+.alpha.beta.T.cells	3739
tumor_2	3504
Inflammatory.macrophages	2390
Stellate.cells	2386
Periportal.LSECs	1921
Non.inflammatory.macrophages	1808
Hep.3	1685
Hep.1	1056
Mature.B.cells	860
Hep.6	607
Cholangiocytes	563
Central.venous.LSECs	554
gamma.delta.T.cells.1	357
Antibody.secreting.B.cells	348
NK.like.cells	327
Hep	178
Portal.endothelial.cells	170
Erythroid.cells	109
