# Supplementary material for: Nicheformer: a foundation model for single-cell and spatial omics
Source: Nat Methods. 2025 Oct 30;22(12):2525–38. doi: 10.1038/s41592-025-02814-z (PMC12695652; doi:10.1038/s41592-025-02814-z)
Supplement: Supplementary file 15 — Statistical source data. [file 41592_2025_2814_MOESM15_ESM.xlsx]

## Sheet: D
	key	mean_value
0	5	3007629819993170
1	8	2.92249e+16
2	4	3424934626142180
3	1262	3.20774e+16
4	3429	3.02864e+16
5	3542	306580624278134
6	4766	3176547357992090
7	5799	3147720298548800
8	6651	3.04853e+16
9	7078	2960813421129880
10	7154	2.93905e+16
11	8592	3196574742840680
12	8650	2.96255e+16
13	8777	3.06437e+16
14	12307	3.07155e+16
15	14461	3123417821694340
16	15368	3.17045e+16
17	16969	3.14243e+16
18	17224	3132342408156380
19	17302	3097306584893610
20	17558	316715420593342
21	18768	3.17171e+16
22	18939	2954636311363910
23	1000	3.18062e+16
24	1298	2.99429e+16
25	2087	3.17803e+16
26	3569	3181572114468070
27	3623	2.98597e+16
28	3921	3.18455e+16
29	4119	3165096729040690
30	4783	3.03665e+16
31	5090	3.07777e+16
32	6764	3.09975e+16
33	7787	3.11981e+16
34	9023	3.14294e+16
35	9256	2980413481698700
36	10862	2.92827e+16
37	12120	3.09745e+16
38	12455	3.11948e+16
39	14253	3.17174e+16
40	15352	3.24761e+16
41	16457	3.21583e+16
42	16506	3.02959e+16
43	17992	3114265517546560
44	1370	3.20589e+16
45	1531	3.0542e+16
46	2429	3166048778035080
47	3326	3.19858e+16
48	3882	3.13383e+16
49	5069	3.24879e+16
50	6175	3.08429e+16
51	8519	2.97303e+16
52	8662	3.14695e+16
53	9095	3057840492175540
54	9182	3.03055e+16
55	11752	3076659630232540
56	12622	3234394861592940
57	13709	3286697043002370
58	17072	3.19169e+16
59	18331	3032592573205240
60	2511	3263637688814980
61	2645	3.18452e+16
62	2927	311133628911452
63	4733	3203589150905050
64	5393	3210830402555990
65	7400	318713943778664
66	11059	3.14042e+16
67	11565	3.2509e+16
68	12799	3160689465520480
69	13186	3.16016e+16
70	14721	3112493683130200
71	16188	3239784037914170
72	16233	3.11795e+16
73	16809	3154760004089550
74	18902	3.1874e+16
75	335	3129698283160390
76	3830	3169400350845520
77	5412	3144034506367610
78	5840	3.05844e+16
79	8627	3.06257e+16
80	9138	3.16177e+16
81	10102	3204342518072100
82	13558	3.17173e+16
83	15799	3185674261636970
84	16224	3.15162e+16
85	16641	3267382672443990
86	18042	3.19938e+16
87	421	3.12172e+16
88	1191	3203849757441230
89	1597	3151885020291540
90	3711	3.19707e+16
91	3994	3.2069e+16
92	4367	3241023557452430
93	4415	3.18623e+16
94	4424	3.10605e+16
95	5997	3.13205e+16
96	6173	3.11497e+16
97	6817	3280554767678370
98	8482	3155918887580110
99	11259	3104393757001690
100	16278	322069335921866
101	252	3.15502e+16
102	579	3.15871e+16
103	2696	313869418778654
104	5205	3224902438435240
105	6997	3158363851542110
106	7169	3160860659361070
107	12877	2.98899e+16
108	13273	3.23742e+16
109	14793	3.15975e+16
110	3788	3.09544e+16
111	4813	3.15068e+16
112	6071	3.08842e+16
113	7495	3.19613e+16
114	8119	3.15229e+16
115	9975	3068808264819490
116	10280	2942917223289090
117	10411	3141103469439400
118	15275	3112125365213440
119	15914	3289409591155180
120	17265	3213599459829960
121	140	3.12638e+16
122	329	3.15821e+16
123	478	3.14896e+16
124	3063	3.21063e+16
125	6190	3.14709e+16
126	13084	3154047895639050
127	13840	3.15624e+16
128	15774	2881989538087030
129	2085	3037406296358190
130	2375	3.17677e+16
131	3989	3.15119e+16
132	9772	31302970524474
133	16107	2.9519e+16
134	16317	3.19446e+16
135	16434	3.14404e+16
136	17571	3222439430490100
137	3518	3178533642634500
138	4741	3295010098514110
139	5579	306281467818465
140	6724	2.94437e+16
141	8183	2.96921e+16
142	9163	3170679586531160
143	12611	3030310588824360
144	13106	3236521500898210
145	14766	3.14334e+16
146	19642	3.1904e+16
147	695	3.155e+16
148	2864	3.13488e+16
149	4194	3219638736005450
150	4757	3.13616e+16
151	6928	3.18087e+16
152	8126	3214773152092870
153	10174	3041016659863630
154	10970	3.22882e+16
155	11738	3.06592e+16
156	13829	31397900607182
157	13972	3.0525e+16
158	300	3252761717817610
159	1102	3338245400869640
160	2068	3.03662e+16
161	3653	3.25503e+16
162	5290	3.18133e+16
163	5544	3.16663e+16
164	8231	3.14182e+16
165	9022	3.11869e+16
166	9100	3.15209e+16
167	9371	3.1477e+16
168	9815	3.11316e+16
169	10516	3103398028619110
170	13609	3.09438e+16
171	15536	3250885139343560
172	3101	3009973503153460
173	3743	3.34356e+16
174	5674	3.07079e+16
175	6536	3059634066351460
176	7455	3.11983e+16
177	8114	3056398253718270
178	8406	3.13205e+16
179	10438	3.19444e+16
180	11820	3.269e+16
181	12085	3.15298e+16
182	13260	3234413433869150
183	14326	3.34746e+16
184	15430	3.21331e+16
185	15661	3.29239e+16
186	948	3.18111e+16
187	1998	3053972675312770
188	5440	3166155370188750
189	10015	3062841562542030
190	10805	3.02952e+16
191	10954	3.08525e+16
192	15789	3.19822e+16
193	18701	3.17532e+16
194	18854	3.13738e+16
195	2415	3.09826e+16
196	2566	3.18165e+16
197	3839	3063162873469880
198	6386	3.02019e+16
199	6937	3.23041e+16
200	8120	3.04327e+16
201	8201	3.19392e+16
202	9527	3132188256899220
203	10389	3.16045e+16
204	13287	3112101738871530
205	4564	3134037748661960
206	4834	3.16684e+16
207	5199	3.05187e+16
208	7457	3.18015e+16
209	8959	3.07022e+16
210	10382	3.12718e+16
211	13734	3260578381476690
212	14244	3.1911e+16
213	15569	3.1747e+16
214	1266	3.2507e+16
215	3654	3067831402713070
216	3831	3212908116809780
217	4072	3143884080113270
218	4994	3.15455e+16
219	5186	3.2488e+16
220	6128	3.05445e+16
221	6334	3.05725e+16
222	9901	3.10027e+16
223	11958	3089401261008360
224	13543	3.187e+16
225	17664	3248336004515010
226	281	3.15399e+16
227	1739	3079892354851730
228	5543	33346178284349
229	6422	3.09342e+16
230	6634	3.26392e+16
231	8117	3.16007e+16
232	8129	3037703101018760
233	10475	3.09136e+16
234	12764	3065415225748800
235	13571	3.07373e+16
236	13777	3.14383e+16
237	1997	2.97532e+16
238	7024	3117504984904710
239	7727	3.1393e+16
240	9561	317210284552617
241	13261	3286740522445620
242	16344	3.1284e+16
243	420	3.09024e+16
244	3235	3.15089e+16
245	4689	3106469502687100
246	6624	3.19544e+16
247	8233	3.0747e+16
248	12949	3.1505e+16
249	14739	3090661178769800
250	15731	315402825566141
251	16840	3.13398e+16
252	18591	3294751957409600
253	1051	3132911847834580
254	4446	3.12566e+16
255	4657	3177747437887740
256	5091	3.14819e+16
257	5182	3.06094e+16
258	6429	3212521592352160
259	11127	3.08856e+16
260	16640	3.09125e+16
261	64	3.1973e+16
262	1837	3.09479e+16
263	2853	3100277389792500
264	3449	3159643092110750
265	4094	3.05749e+16
266	4963	3.17964e+16
267	6899	3112840122129850
268	10329	3258234413483420
269	11885	3121901804230100
270	18986	3.11469e+16
271	454	32497632354346
272	3668	316641932697698
273	3876	3.13878e+16
274	4057	3156801376342770
275	5018	3.1241e+16
276	5607	3.19205e+16
277	7882	3.1372e+16
278	10185	3.0802e+16
279	10318	3129823228705160
280	13295	3.12467e+16
281	13916	3089126887194360
282	16159	3064877851711660
283	16469	3.11901e+16
284	1543	2939618497360470
285	1662	3082305090790180
286	1928	3.06515e+16
287	3451	3.12872e+16
288	6157	3.01143e+16
289	6520	3.12223e+16
290	6820	3.05334e+16
291	7328	3130544455748200
292	7593	3.14534e+16
293	10468	3.14904e+16
294	15111	3109631759732410
295	16139	3.15954e+16
296	1389	3339771735225200
297	3274	3034296857020950
298	10317	3.1357e+16
299	13675	3157140904714410
300	15122	3.10896e+16
301	16165	3.04506e+16
302	16463	3.15891e+16
303	419	314706086505432
304	435	3157441884155330
305	1025	3.12826e+16
306	5327	3.14093e+16
307	6839	3277552210016310
308	763	3.14955e+16
309	2163	3.15035e+16
310	5442	3.16569e+16
311	7594	3226548482858680
312	7956	3.13598e+16
313	8614	3182476316619360
314	12072	3093603848747040
315	12359	3230664734991310
316	800	3293883541582490
317	1319	3.1825e+16
318	5974	3.10749e+16
319	6222	3118274382523670
320	7030	3.2254e+16
321	9024	3.13385e+16
322	9417	3.16423e+16
323	10718	3.13361e+16
324	10814	2.93932e+16
325	424	3.18332e+16
326	1579	3.12419e+16
327	2054	3.18749e+16
328	3377	3.0549e+16
329	6048	3116281316124280
330	6501	3224963213975150
331	7235	3.12195e+16
332	12212	3.13706e+16
333	16185	3221759442053780
334	388	3.02901e+16
335	401	312637160734283
336	1424	3053858016663380
337	2076	3.13527e+16
338	4384	3.11639e+16
339	4837	3.23607e+16
340	8373	3251971978531340
341	11096	3092326390116730
342	14604	3214608695033920
343	4413	3.05025e+16
344	6900	3246685886161350
345	9368	3217345696601310
346	11242	3.14286e+16
347	14432	3.1825e+16
348	19791	3184597775576990
349	1	3.17477e+16
350	2328	3152682816524040
351	3327	3223031159742100
352	11393	3202016271376560
353	11408	3.19606e+16
354	12201	3151942849399460
355	12589	2.97089e+16
356	295	3192555327782810
357	903	3.01454e+16
358	1952	3.06432e+16
359	2954	3.11707e+16
360	4943	3133715711686380
361	5792	3.1521e+16
362	8382	3077330396660430
363	8845	3305547852718310
364	9132	3.14647e+16
365	482	3227402062289400
366	4910	3138705009144110
367	8984	3.15109e+16
368	13011	3071557978542060
369	15148	3.1337e+16
370	17587	3.12232e+16
371	18542	3.03654e+16
372	2421	3.15975e+16
373	2663	3.08722e+16
374	6705	3.14312e+16
375	6897	3193227594050340
376	7364	3.16783e+16
377	10717	3.03242e+16
378	11879	3.1601e+16
379	17191	3048957152548710
380	3365	3106538328734270
381	8629	3.13742e+16
382	9178	3.1217e+16
383	12023	3212284467320890
384	12876	3237580827225360
385	16891	3.13517e+16
386	17231	3.22248e+16
387	1669	3131348861108660
388	8249	3.14622e+16
389	8657	3.16825e+16
390	12037	3252223828162890
391	16377	3189218972067000
392	68	3134470827995780
393	415	3.07243e+16
394	4520	2.98085e+16
395	5659	3.07773e+16
396	9364	3140620210900040
397	12184	3.22513e+16
398	19370	3150791243607740
399	79	3.21217e+16
400	480	3.21401e+16
401	5634	3.08635e+16
402	6804	3.13143e+16
403	10172	3113978465974000
404	1209	3.13577e+16
405	2689	3228663446223770
406	8278	3.15901e+16
407	12836	3.17306e+16
408	14298	3172427188027840
409	14571	3.12512e+16
410	138	3207169024780430
411	1099	3.1635e+16
412	3234	3270559718430230
413	3932	3.13841e+16
414	4453	3.0845e+16
415	15544	3258893278767310
416	15744	3140625019906950
417	16705	3.18123e+16
418	2708	3119574146402900
419	4416	3.15138e+16
420	5425	3116773357126470
421	10002	3270833006628890
422	10324	3188610224014590
423	12752	3.21574e+16
424	13198	3183225936386820
425	15633	3.19422e+16
426	580	3134077201052650
427	833	3161735280977210
428	2297	3.06326e+16
429	6399	3232543773280430
430	7323	3161128940185560
431	10626	3.03717e+16
432	12181	3.12171e+16
433	13299	3.18765e+16
434	6564	3072214294944390
435	13289	3.19858e+16
436	13978	3162912634718210
437	15426	3195785235054880
438	8157	324191646488876
439	10720	3.23243e+16
440	13058	3.24602e+16
441	14535	3232149942831980
442	17169	3211287445989660
443	2233	3153342790525240
444	3031	3219350361090090
445	4743	3.06317e+16
446	7946	3264961543423240
447	14776	3230509593092050
448	2944	3.23982e+16
449	3268	3.05032e+16
450	5880	3.19591e+16
451	7515	3.18038e+16
452	16581	3228110049361740
453	16912	3160705793740830
454	18259	3.10813e+16
455	136	3211414729416220
456	7021	3.19356e+16
457	8073	3.17727e+16
458	8512	3.1019e+16
459	10597	3105673522321870
460	11066	3.13062e+16
461	10379	3074313417202390
462	10883	319350590556797
463	15503	3165423761923100
464	2343	3081330569713890
465	3444	3.17154e+16
466	3445	3.06723e+16
467	7551	3192601862583460
468	3572	3.17753e+16
469	9963	3.04929e+16
470	14740	3.16544e+16
471	6523	3.04596e+16
472	6836	3251703399738090
473	9036	3.17671e+16
474	13627	3069906045646310
475	17189	3.08461e+16
476	18309	3.14059e+16
477	3379	3.23025e+16
478	5767	3.06585e+16
479	6916	3.14281e+16
480	10641	2.83595e+16
481	11808	3065069106825580
482	2784	3213195863458420
483	4100	3176093061338150
484	7646	3.1996e+16
485	15107	3.13684e+16
486	18338	3115057548630770
487	1053	3.18164e+16
488	1913	3.0522e+16
489	3093	3102503401612170
490	9783	3.16385e+16
491	11894	2.98647e+16
492	12100	3.12422e+16
493	14117	3.19545e+16
494	14989	3.13374e+16
495	18315	3102524801317340
496	3739	3.07411e+16
497	15156	3.1486e+16
498	3588	3.0805e+16
499	4537	3.13854e+16
500	7316	3324755211410890
501	7926	3.23029e+16
502	19320	3169853142873000
503	494	3249611469879880
504	2057	3.16892e+16
505	13032	3159490788301680
506	4547	2.93192e+16
507	10155	3335710042545320
508	1941	3187077095592340
509	2716	3.20361e+16
510	8177	3265188524705080
511	10051	3239743694614110
512	14329	3.1586e+16
513	17588	3.14947e+16
514	18006	3.25066e+16
515	1304	3.13771e+16
516	3706	3205813068021590
517	4603	3.17495e+16
518	12317	3267434383927760
519	18358	3200087709203720
520	3848	3108128479474440
521	3880	3.16549e+16
522	5933	3.0621e+16
523	6431	3178450664087060
524	10979	3.13237e+16
525	13392	3157577889973750
526	472	3.12651e+16
527	3561	3.14421e+16
528	5089	3.14543e+16
529	6163	3212085986430100
530	8186	3181497721626350
531	10245	3.11453e+16
532	12908	3135908664141840
533	14851	3142581936565000
534	16172	3146117606368440
535	1267	3121184928561020
536	5201	3120459811341950
537	8337	3203575425531000
538	12294	3.09838e+16
539	12403	3.13111e+16
540	13375	315127914287571
541	991	3.1695e+16
542	1263	3141511228270310
543	5903	3.02213e+16
544	6963	3186894598437240
545	344	3.1398e+16
546	1374	3.0864e+16
547	2299	3098270555179720
548	4717	3.12344e+16
549	12391	3.18516e+16
550	1883	3.06921e+16
551	16619	3146058778736060
552	6480	3223781582877880
553	8743	2994796882275710
554	14573	3225733412605470
555	17174	3133027848660360
556	19784	3200414204164140
557	3328	3.08494e+16
558	4213	3217698119648940
559	9823	3.17182e+16
560	12358	3116015918474200
561	2038	3.04233e+16
562	5296	3121479747597050
563	11264	3.04643e+16
564	13386	3.08778e+16
565	4328	3234514928843870
566	7318	3.17689e+16
567	10030	3.18253e+16
568	10914	3206922671933920
569	12497	3116271274232400
570	13720	3.1535e+16
571	14114	3254534735218550
572	1430	3112729547549950
573	1451	3106531246804060
574	9866	3.12723e+16
575	17181	3108225994603930
576	1575	3130023648984180
577	8633	3135619193373960
578	9962	3090483324781580
579	12593	2915096893681400
580	13264	3205266045443980
581	1431	3170957836533210
582	5457	3.17672e+16
583	7761	3152010715066180
584	15301	3.28388e+16
585	1903	3.04449e+16
586	18683	3098817714719570
587	18739	3.19893e+16
588	2140	3277269374503280
589	8707	3.16345e+16
590	12015	3.12921e+16
591	17283	3.19398e+16
592	4386	3.12342e+16
593	10998	3166853183380080
594	12617	3044902179546090
595	15762	3.17025e+16
596	338	3.05265e+16
597	3422	3.04128e+16
598	1572	3.07853e+16
599	16647	2.96859e+16
600	11302	3.1184e+16
601	6713	3.14247e+16
602	11981	3122489787675220
603	2718	3164297205857120
604	3829	3.0976e+16
605	10663	3.02914e+16
606	12528	3202770073982150
607	15845	3151185109305280
608	2156	3177038904945150
609	3984	3.07735e+16
610	8164	3.17161e+16
611	9627	3143677417373080
612	9924	3054304571633990
613	18155	3370705438892770
614	10400	3122971368308860
615	11184	3.13609e+16
616	16277	3.17503e+16
617	17246	2.9753e+16
618	17589	3143286959878150
619	1722	3240826508434310
620	4345	2.99968e+16
621	6538	3.09061e+16
622	11083	3.16403e+16
623	15717	3.16223e+16
624	5286	2992117937036390
625	16199	3.12688e+16
626	16982	3087530571940280
627	1397	3.1397e+16
628	3573	3.17038e+16
629	4719	3109968511347180
630	630	3.16325e+16
631	982	308816623459207
632	2198	3168998797463460
633	4151	3.15818e+16
634	7573	3.20701e+16
635	16883	3076644234506610
636	6667	3.14289e+16
637	7707	3.11821e+16
638	10886	3.11131e+16
639	18030	3.20261e+16
640	4772	3.10407e+16
641	1614	3120522079594500
642	6461	3278192380819640
643	16381	3237421252783150
644	10968	3.09992e+16
645	4238	303600873003685
646	5941	3.12233e+16
647	8118	3055441329520040
648	9088	3156370917205230
649	7394	3.25572e+16
650	8589	3153991985407820
651	5968	3.17155e+16
652	9130	3143151309899110
653	12630	3.15994e+16
654	19615	3.18361e+16
655	490	3.12509e+16
656	6946	3.16358e+16
657	19768	3.10593e+16
658	297	3060710570903920
659	1196	3062148514272730
660	1598	3.18208e+16
661	5969	3.13474e+16
662	16254	3275146311975550
663	5911	3.16383e+16
664	9539	3.09748e+16
665	12503	3.10743e+16
666	13966	3.0763e+16
667	7236	3.22819e+16
668	7377	3.16033e+16
669	15648	3.10831e+16
670	1965	2.98597e+16
671	4656	3.10629e+16
672	8775	3.21045e+16
673	9477	3111985385747760
674	4621	2983383121409480
675	8978	3.11605e+16
676	13159	3.16423e+16
677	5590	3.0822e+16
678	13049	3.1689e+16
679	10483	3234738012061680
680	10974	3.15559e+16
681	6794	3118464228090220
682	10865	3147723502390110
683	2929	3.05573e+16
684	8386	3.24538e+16
685	10446	3304263718868960
686	12254	3244503173012810
687	2327	3.10844e+16
688	5387	3.05947e+16
689	3517	3.09107e+16
690	6958	3.17691e+16
691	14795	3.10825e+16
692	17429	3.11924e+16
693	17580	3.16077e+16
694	5345	3.16854e+16
695	12924	3.07427e+16
696	9497	3167480037268070
697	12163	3.19866e+16
698	13940	3.11003e+16
699	3816	3096332098618000
700	3941	303251530094004
701	171	3150822837026840
702	15632	3.11035e+16
703	7544	3.12511e+16
704	7883	3174539627063840
705	16474	3.14803e+16
706	8082	3.17886e+16
707	1650	3.15663e+16
708	11284	311753201237981
709	13247	3088641918526000
710	5158	3114025132109470
711	8044	3.10309e+16
712	11962	3208017010916880
713	11195	3.1367e+16
714	6482	3.12569e+16
715	10880	3221756769737830
716	17183	3.1598e+16
717	16376	322042901324666
718	16948	3.1567e+16
719	7428	32533569401146
720	8995	3091697505402580
721	9931	3.17106e+16
722	1643	3229811532443780
723	8985	3202382417496010
724	13337	3.10339e+16
725	3411	3.0987e+16
726	12805	3160622850234300
727	16984	3.08639e+16
728	17591	3.19718e+16
729	2269	3.0299e+16
730	5777	3.12599e+16
731	19084	3287929747494780
732	13542	3217555139142980
733	3996	3.24995e+16
734	5274	3.15263e+16
735	14542	314418200377166
736	5005	3.14396e+16
737	10401	3160514692552870
738	5772	3.14213e+16
739	6295	3298390155464460
740	8254	3.08347e+16
741	3884	3.1533e+16
742	4346	3.24038e+16
743	14724	3136120157762620
744	1865	3.10453e+16
745	13029	3130068118442250
746	15395	332998575600013
747	18695	3.15417e+16
748	2407	3.09255e+16
749	6530	3291356552035470
750	16760	3.07732e+16
751	2901	3.07154e+16
752	5938	3208822054504280
753	7546	3222751072034120
754	8131	3155711282194710
755	2007	3.16612e+16
756	2385	3.14522e+16
757	4193	3241459329930740
758	11799	2.9837e+16
759	11116	3.22081e+16
760	15855	3.15568e+16
761	7666	3125218616706080
762	2662	3.0858e+16
763	2909	3038932121013480
764	13467	3002260400134110
765	11324	3.12972e+16
766	5178	3.15926e+16
767	11155	3.10006e+16
768	5766	3126292450988290
769	7281	3.13584e+16
770	2742	3.15727e+16
771	9979	3222080934919800
772	16560	3.14207e+16
773	14715	3134787181518480
774	17635	3.11421e+16
775	9717	3.0271e+16
776	13497	3.19874e+16
777	17441	2.99697e+16
778	10956	3119484546036960
779	15340	3093017541665730
780	2744	3.17962e+16
781	13026	3.17476e+16
782	16692	3.18734e+16
783	2525	3115641383479490
784	5654	3.24768e+16
785	9213	3255298279516350
786	9233	3275277478533390
787	560	3231904623806390
788	4449	3.12255e+16
789	7231	3.13279e+16
790	17590	3325820858724290
791	35	3200672920378620
792	157	3.12143e+16
793	9843	3099221488440820
794	3763	3.13229e+16
795	7730	3.06444e+16
796	160	3.15464e+16
797	7172	3018682864571270
798	12780	3.02521e+16
799	16111	3.15265e+16
800	3212	3283930291332320
801	4452	3.04417e+16
802	5272	3.14956e+16
803	12828	3.14289e+16
804	17711	3.1186e+16
805	7033	3.14659e+16
806	13132	3.06414e+16
807	3812	3181288899044160
808	17731	3.19733e+16
809	5266	3196032066302640
810	1419	3107455450374760
811	428	3.29604e+16
812	5648	3211025499779580
813	10810	3.14889e+16
814	15642	3.13538e+16
815	3105	3204680029092250
816	6034	3084285359819320
817	2483	3.09896e+16
818	12464	3293891110733080
819	15035	3169135061840080
820	3085	3231678844125480
821	3952	3117302849562990
822	15747	323340751141995
823	2086	3.26627e+16
824	11670	3.16038e+16
825	6245	3.04816e+16
826	7167	3.07867e+16
827	19764	3302935583042750
828	14546	3109226216145050
829	11168	3.10339e+16
830	18758	3.17285e+16
831	11261	3004410660943150
832	747	3.10551e+16
833	9951	3.13361e+16
834	1423	3.12205e+16
835	1274	3.09956e+16
836	15100	3.037e+16
837	10838	3.06959e+16
838	16599	3.10251e+16
839	3401	3105656937025990
840	3901	3.12934e+16
841	677	3103252928377320
842	10669	3.13305e+16
843	1687	3131783758170490
844	13680	3.15057e+16
845	16539	3.19424e+16
846	9191	3195683614928170
847	15896	3091807436247400
848	2437	3137521061261150
849	13028	3.1423e+16
850	9179	3.15487e+16
851	1909	3.11166e+16
852	4263	3051460278177970
853	10773	3.10729e+16
854	8074	3.08354e+16
855	1088	3.21647e+16
856	17533	3.19058e+16
857	1613	3.15683e+16
858	5790	3088433746533510
859	15627	3077237328718530
860	16598	3253338351508760
861	5693	3161856133503300
862	3596	2987581485362780
863	1483	3.1466e+16
864	3740	3094757134126190
865	443	3172446168980570
866	5945	3.1041e+16
867	19262	3.1531e+16
868	12820	3089852195916410
869	12738	3.08952e+16
870	16093	3178477393692820
871	5137	3.14709e+16
872	16385	3.11592e+16
873	4899	3252426271868490
874	10692	3285341472288650
875	12396	323558961655686
876	123	3238775147926130
877	17631	3.09041e+16
878	1960	3254213440882450
879	7954	3.22048e+16
880	4008	3.10885e+16
881	14509	3.2232e+16
882	4619	3.11143e+16
883	7634	3.17447e+16
884	16621	3.19981e+16
885	3666	3214566791036260
886	1889	3250948999339930
887	1892	3.07864e+16
888	1962	2.99469e+16
889	3879	3.0928e+16
890	2512	3218751237342350
891	964	316033507878954
892	6121	3.05813e+16
893	2601	325678818514975
894	2793	3152126043458770
895	11717	3.14939e+16
896	19166	3.18351e+16
897	844	3.08402e+16
898	17544	3295302660564600
899	3316	3103701644517440
900	4132	3119962796661200
901	5603	3206915602468950
902	8532	3.10893e+16
903	10676	3213674737444680
904	11048	3041084438648210
905	10340	3363026265201930
906	10753	3140072115047550
907	10243	3.17713e+16
908	306	3.23888e+16
909	676	3.14694e+16
910	11348	316184152467307
911	12152	3126935424549330
912	15637	3.11526e+16
913	19010	3133451134141630
914	5885	3.16125e+16
915	1551	3.13525e+16
916	11979	311369745836654
917	2326	3.08682e+16
918	396	3.13622e+16
919	2303	2.97943e+16
920	15535	3124277148478560
921	4956	3127232770401660
922	6902	3.07053e+16
923	5542	3.14175e+16
924	10966	3133266059639200
925	5454	3.19445e+16
926	19769	3148963236891170
927	15474	3.15369e+16
928	15949	3206011260455380
929	4004	3.21401e+16
930	13003	3.09233e+16
931	789	3.1354e+16
932	12819	3.13682e+16
933	19852	3.21688e+16
934	6527	3140600779171070
935	12414	3216193817383150
936	6576	3.16578e+16
937	14273	3.18046e+16
938	15953	3.19207e+16
939	12398	3.12735e+16
940	693	3.15777e+16
941	7857	3261510205881720
942	3512	3183589857925690
943	9498	3.14183e+16
944	7155	3131486942443680
945	14842	3.19389e+16
946	892	3.1567e+16
947	5179	3.18166e+16
948	6684	3.10334e+16
949	3002	3.20844e+16
950	12492	3.07461e+16
951	1716	3152131503610520
952	4928	3288417514759800
953	3951	3.12875e+16
954	12016	3.1716e+16
955	9691	3.11624e+16
956	684	3.14834e+16
957	9903	3.0548e+16
958	15088	3.21396e+16
959	4435	3.19305e+16
960	17798	3124601850363270
961	3343	3101999051123510
962	17570	3.27283e+16
963	7725	3113136585165340
964	4197	3.14166e+16
965	4172	3.14343e+16
966	3814	3209401406721630
967	9451	34211398424569
968	2700	3.15068e+16
969	4158	3192912985246370
970	3098	3.09385e+16
971	1520	3057609861811700
972	1864	3.04616e+16
973	12629	3.16767e+16
974	10271	3.20116e+16
975	12228	3176798480952320
976	4997	3.16537e+16
977	19401	3.16131e+16
978	15881	3245843906378940
979	16359	3.15572e+16
980	13479	3.15191e+16
981	3807	3075920775045910
982	3693	3195732423586720
983	6224	3232633645624690
984	4260	3.24076e+16
985	2707	3178050810251010
986	18573	3112895912290640
987	2457	313582074352909
988	1749	3175362547482600
989	10915	3.06908e+16
990	9803	3119039883596500
991	11139	3.11005e+16
992	340	3.11792e+16
993	577	3282484945612160
994	11719	3.07603e+16
995	10769	3.08254e+16
996	3504	3.17143e+16
997	8945	3245516791293790
998	16789	318225408246755
999	6980	3199580583259570
1000	4374	3.17826e+16
1001	6363	3165054320852840
1002	666	3218312904544790

## Sheet: E
	key	mean_value
0	5	2.95677e+16
1	8	2908991744820270
2	4	3401531662241610
3	1	3.03815e+16
4	1643	3.05756e+16
5	2437	3.00854e+16
6	2864	3026503405893170
7	2927	2.92563e+16
8	3031	3202648014238370
9	5607	3.0204e+16
10	6190	2977398308226880
11	6997	3.00776e+16
12	7167	2.91455e+16
13	7169	3.06185e+16
14	9130	3.04151e+16
15	10810	2.99221e+16
16	12799	3.05576e+16
17	12820	2.96729e+16
18	13029	3066652322587420
19	13132	2.96557e+16
20	13247	2.9296e+16
21	15503	3.10131e+16
22	16463	3.07229e+16
23	16640	2973845370826490
24	16705	3.09405e+16
25	17222	2.95724e+16
26	138	3.06719e+16
27	420	299628434823419
28	1540	3.01447e+16
29	2385	3.07201e+16
30	3105	3.01414e+16
31	3316	3001616207500660
32	4547	2.65672e+16
33	6429	3087206637941550
34	6764	2.91654e+16
35	7546	3.0893e+16
36	8126	3.04652e+16
37	8627	2962196398608020
38	8775	2981032256003550
39	10966	3.01647e+16
40	12876	3.10721e+16
41	15661	3.14066e+16
42	15914	320744380080204
43	16507	3064339417441530
44	17224	3.0685e+16
45	300	3.19237e+16
46	1000	3.06644e+16
47	1669	3004395915732390
48	3831	3.08081e+16
49	3876	2996013115754550
50	3941	2.93947e+16
51	3996	3234355279828060
52	4094	2.95262e+16
53	5974	2.9756e+16
54	6916	311590410281851
55	7021	3.04932e+16
56	8117	3013305185757040
57	8129	2770724355900750
58	10970	3.17173e+16
59	10974	3084629740377530
60	15340	2.91778e+16
61	15717	3.08145e+16
62	16185	3137686261564560
63	16984	2.91941e+16
64	948	2966555045404970
65	2085	2.90353e+16
66	2087	2997561682911940
67	4452	2.9836e+16
68	4743	2.85481e+16
69	5425	2.94433e+16
70	7594	3055157301422060
71	8118	2.88378e+16
72	8945	2.93586e+16
73	9866	2953682122753550
74	9962	3.03775e+16
75	10271	3070946896289070
76	11565	3115968578806600
77	12212	3.03751e+16
78	12528	3.05953e+16
79	14244	3.11641e+16
80	15845	3001890177426270
81	16111	3018968393465300
82	16457	3.1167e+16
83	17189	3.01466e+16
84	17571	3.11753e+16
85	3653	3016784727831650
86	3743	3.13088e+16
87	5457	3.09651e+16
88	6157	2.8219e+16
89	6422	2.89241e+16
90	6530	3136697064368630
91	6794	2.97114e+16
92	6899	2958405531284420
93	7730	2.96381e+16
94	12228	2.9773e+16
95	16376	3.09575e+16
96	16641	3.13651e+16
97	17264	2.87961e+16
98	17731	3.0664e+16
99	18768	3007608639965750
100	160	2.96206e+16
101	1025	3031331334920630
102	1883	2982618546221810
103	1913	2.83016e+16
104	2708	3042135099530700
105	3517	2.90611e+16
106	3668	3.01272e+16
107	3788	2.9372e+16
108	6431	3.08051e+16
109	7281	2.99599e+16
110	7882	3.0229e+16
111	8073	3035544830682840
112	9368	2.97748e+16
113	12819	2890629767174070
114	15474	30317735759572
115	16224	2.90183e+16
116	17288	3.10633e+16
117	18591	3.16111e+16
118	19784	2.99021e+16
119	281	3.01138e+16
120	4994	3018967718099270
121	5544	2.90915e+16
122	6224	3101878011724970
123	6576	3066722159531830
124	7155	3033232808653870
125	7428	3151394859209670
126	8044	2953724327466480
127	10438	3060556369647490
128	13392	3.08793e+16
129	13609	2913464439367580
130	14715	2.97733e+16
131	15426	3.13902e+16
132	15536	3.08502e+16
133	18030	3.0576e+16
134	18331	2851483662478450
135	676	2.94798e+16
136	1960	3.13167e+16
137	4603	3055265608202160
138	5969	3016191614662390
139	6705	2992386642752090
140	6804	2983740638537240
141	7787	304885541665059
142	9979	3152106917018390
143	10597	2.84412e+16
144	12120	2961717980696540
145	12358	3003855278423070
146	13058	3116761293842410
147	15637	3021166586536090
148	1579	3.04302e+16
149	2662	2.98865e+16
150	4943	3.00107e+16
151	4956	2.94889e+16
152	8114	2849555794843010
153	9527	2.93315e+16
154	11168	2856875516573580
155	11261	282906201441446
156	12764	2877662543545170
157	12924	2.88491e+16
158	14573	308947784025724
159	14766	3.03442e+16
160	18259	3.03472e+16
161	18378	2.93434e+16
162	19642	3065973879545840
163	252	3042013542222860
164	388	2.8964e+16
165	577	3185336824597010
166	1274	2.99627e+16
167	4449	2.98207e+16
168	5345	3.05438e+16
169	6386	2.86736e+16
170	6564	2.87756e+16
171	6820	2.89757e+16
172	11799	2716528960545550
173	17283	2980749159952640
174	18939	2.86684e+16
175	157	2.90835e+16
176	666	315739837157277
177	1102	3223508622455720
178	2343	2973374185032430
179	2525	2945390583876540
180	3572	3.05781e+16
181	5790	3.01448e+16
182	8177	3.19115e+16
183	8231	3038213032074870
184	9691	2.98986e+16
185	10883	3120449125502920
186	11096	292850597326524
187	11324	3003656086419960
188	11808	2935839349873380
189	12085	2967503319684600
190	15301	320235811628032
191	16377	2972294595882770
192	1319	3.05347e+16
193	2007	2.99176e+16
194	2156	3080307384064630
195	2457	3039955616589430
196	2663	2947539213247570
197	3377	2.92642e+16
198	3839	2.91123e+16
199	6071	2.97211e+16
200	7593	3.02497e+16
201	11242	3.02197e+16
202	11408	3.04554e+16
203	12016	3.06279e+16
204	14114	3154890801418150
205	16539	3.05706e+16
206	140	3.03634e+16
207	2076	3010352226076690
208	2198	2.99674e+16
209	2718	3.07023e+16
210	3880	3.10494e+16
211	7377	2.95013e+16
212	7956	2.96511e+16
213	10483	3127342344827090
214	10915	2.96495e+16
215	16469	3.0442e+16
216	16474	3.08122e+16
217	17174	303708197742332
218	17183	3.04825e+16
219	18902	3114787235107330
220	1531	2.93431e+16
221	1716	3.03024e+16
222	2483	3.02665e+16
223	3816	3.00512e+16
224	5205	3.09754e+16
225	7033	2991523526035270
226	8157	3235625059589950
227	10814	2.85771e+16
228	11752	2.95791e+16
229	12611	2858920801299510
230	13026	3.09246e+16
231	68	2.97644e+16
232	2415	2.91803e+16
233	3274	2.87448e+16
234	3444	3093368416455150
235	6902	3001139287918930
236	9213	314192491347734
237	10516	2997489132656650
238	10773	3.01586e+16
239	11738	2.86068e+16
240	13386	2.95647e+16
241	13675	3.13941e+16
242	428	3.16422e+16
243	1892	2986328460304100
244	2512	3154774714690080
245	3449	2.96394e+16
246	3879	2965194933771450
247	3882	3007740404736370
248	3989	2.97402e+16
249	4424	2.97534e+16
250	5648	3.12869e+16
251	11048	2.91916e+16
252	12780	2.88704e+16
253	13049	3.05625e+16
254	14721	3074331833544310
255	17631	2986416491703220
256	833	3.00387e+16
257	1837	2948713580514780
258	1998	2.84629e+16
259	2707	3147360901529290
260	4194	3.06285e+16
261	5933	2.81611e+16
262	6295	31887059197325
263	6963	2.98304e+16
264	7646	3082988868555260
265	8382	2.84418e+16
266	9823	314855097644239
267	10317	2964585923801580
268	10862	2828006323805000
269	13543	3073013523375910
270	14724	3.04498e+16
271	16381	3.0745e+16
272	16581	3.22129e+16
273	800	3.17621e+16
274	1483	3048473530341830
275	2407	2.97192e+16
276	3212	3.14936e+16
277	4733	3.08693e+16
278	9132	3.08523e+16
279	9451	3.19293e+16
280	10280	2.79823e+16
281	13261	3.17089e+16
282	2700	3108142794104290
283	3596	2.79891e+16
284	4564	2.97722e+16
285	6363	3.09883e+16
286	6928	3.14787e+16
287	7544	3.09413e+16
288	8119	3.06084e+16
289	8519	2.80504e+16
290	8777	2967228044100600
291	8959	2903477580061840
292	9901	2971943469138600
293	10641	2628735734952050
294	11481	3093158412682970
295	12294	2989423427289550
296	14842	3.05441e+16
297	4057	3.06218e+16
298	4435	3.11976e+16
299	5777	2991480287051110
300	10174	2.85488e+16
301	14739	3.00129e+16
302	16254	3.16885e+16
303	16277	3.06633e+16
304	1739	2.91938e+16
305	2299	3017114193770130
306	4415	3.10473e+16
307	5634	2.98637e+16
308	8373	3099690812204400
309	11059	3005598469651200
310	13497	3.02748e+16
311	13542	3062274851545050
312	15535	3.05692e+16
313	1088	3130066686812430
314	2689	3.1399e+16
315	3327	3181166712533580
316	5296	2.96662e+16
317	8120	2.95566e+16
318	8984	3074143869522640
319	9233	3.19631e+16
320	14989	3.09939e+16
321	17169	3.01545e+16
322	18006	3.1351e+16
323	443	3.12644e+16
324	490	3.03222e+16
325	4537	2986424451553520
326	4656	2.98618e+16
327	5792	3.02075e+16
328	8978	2981372155244780
329	9182	2.84852e+16
330	9783	3.09463e+16
331	11820	3167022550143460
332	12503	29477872491272
333	12617	2906842998957880
334	13032	3.05672e+16
335	14542	3.04294e+16
336	15111	3038553791349300
337	3326	3.11442e+16
338	3569	3.04122e+16
339	5938	3.08299e+16
340	8082	3114426366670220
341	8629	3.07419e+16
342	10245	2.99015e+16
343	14117	3074599106827490
344	14273	3.13415e+16
345	15088	3.11695e+16
346	16434	3.06994e+16
347	16968	3.02134e+16
348	17441	2827343360345040
349	1997	2.79392e+16
350	3573	3.11072e+16
351	12624	3.07303e+16
352	12805	3.0664e+16
353	15789	3099967397952030
354	16385	298891628037169
355	1196	2.92443e+16
356	5542	3050287320030330
357	7030	3071235498146470
358	7328	3.04578e+16
359	7926	3.06721e+16
360	8482	3.03993e+16
361	8657	3032992256576040
362	10002	3145607007628450
363	12359	3.09318e+16
364	14298	3.07708e+16
365	419	3059950556347890
366	903	2.90884e+16
367	1266	3.06146e+16
368	3234	3.1708e+16
369	3994	3.12591e+16
370	6536	2.86434e+16
371	7078	2.87022e+16
372	10051	3.13709e+16
373	12908	3.03765e+16
374	16848	3.08705e+16
375	1053	3.07484e+16
376	2297	2.93318e+16
377	2303	2840816544831300
378	3660	3069962654456570
379	5579	3.01144e+16
380	7231	3.00832e+16
381	7364	3.0996e+16
382	13198	2944814083192380
383	4416	3014981859588620
384	5327	3.09208e+16
385	5387	2908941844617350
386	10172	2880960272432600
387	10389	3032338433479040
388	10914	3.15284e+16
389	13680	3.08641e+16
390	16891	3086057191733050
391	892	3.08237e+16
392	5201	2.94232e+16
393	8614	3.09358e+16
394	15275	2.96812e+16
395	17533	3.14189e+16
396	19058	2986440074072820
397	1865	3.07111e+16
398	6839	322266998901581
399	9100	2990983386704220
400	9371	3051919358325860
401	10030	3.10937e+16
402	10965	3.06986e+16
403	12622	3.13785e+16
404	15633	3.07691e+16
405	18155	3303334098982050
406	693	2.97286e+16
407	2853	2.94948e+16
408	4693	3.09102e+16
409	5199	2.94263e+16
410	8164	3.05233e+16
411	10805	2.90639e+16
412	12455	3.05621e+16
413	14535	3219094096884250
414	14546	2.84869e+16
415	16506	2854117093809670
416	964	3079764954840470
417	3328	2.93946e+16
418	3365	2992033843125750
419	3379	3.12676e+16
420	4260	3.15748e+16
421	15035	3055066344369090
422	1766	3.09297e+16
423	2140	3094884495762190
424	2421	3.01856e+16
425	8406	2.9732e+16
426	11083	3066505249871140
427	789	3.04602e+16
428	1662	2.92679e+16
429	3896	3.10212e+16
430	5543	3241860862620530
431	5941	3.06291e+16
432	6520	2857556896901050
433	8131	3.04395e+16
434	11879	3.06746e+16
435	11885	2961346763807540
436	15627	3.00074e+16
437	15642	3073426870688410
438	478	3132068142318820
439	3829	2955459023431910
440	5659	2.92528e+16
441	8662	3023955971107940
442	13337	2.9293e+16
443	16560	3.05271e+16
444	18683	3.00687e+16
445	19764	3219619745894810
446	763	3.07964e+16
447	5274	3.05688e+16
448	6163	3.09892e+16
449	8995	2.87042e+16
450	13501	3034221732003340
451	17429	2.96916e+16
452	295	3125317048311230
453	5997	2934400606524110
454	6980	3.08567e+16
455	19799	3.12406e+16
456	1864	2897033980611680
457	4619	3.00503e+16
458	5286	2.81234e+16
459	6501	3.18055e+16
460	9408	3.065e+16
461	12163	3049630158251610
462	12828	3.02994e+16
463	435	3.02203e+16
464	2784	3193145197857550
465	5182	2.95336e+16
466	9175	306721032665286
467	10720	3179948172710420
468	15107	3084625391598620
469	17664	3211501665243860
470	401	3.02774e+16
471	8386	3172953592340690
472	14606	3.07618e+16
473	18739	3.10918e+16
474	1099	3055647826584010
475	2716	3.05708e+16
476	2954	3.0661e+16
477	8707	2948567914678790
478	16199	2968755651920260
479	16982	2.94305e+16
480	677	2999523023321200
481	7551	3058959305674260
482	8074	2974448015196460
483	9022	3015345964416010
484	17711	2.91979e+16
485	747	3.02667e+16
486	3951	3120967179625010
487	7024	2973059712682770
488	7236	3.18264e+16
489	5412	2.97239e+16
490	5968	3.08392e+16
491	10400	2.94115e+16
492	11717	3027865292641960
493	1941	3.03139e+16
494	2038	2833833723881440
495	2269	2.9412e+16
496	3101	2931855150599710
497	3235	2.98508e+16
498	6399	3.1673e+16
499	9138	3.17104e+16
500	12593	2850231462309060
501	13840	3.02884e+16
502	15100	285152246209904
503	16789	3.12497e+16
504	19320	3139066807969370
505	982	2.99411e+16
506	1903	2883658981653310
507	3884	3.13277e+16
508	3952	3.00246e+16
509	10379	3.00137e+16
510	12391	2.968e+16
511	472	3058462632705210
512	4151	3.11115e+16
513	6937	3.16799e+16
514	7727	300487811038898
515	11302	2987182626366110
516	12072	3020232716324930
517	15953	3.08448e+16
518	19768	2989776621095480
519	4072	2.92082e+16
520	5603	3.18083e+16
521	11962	3.12606e+16
522	297	2.87924e+16
523	3268	2.9823e+16
524	3512	3.07561e+16
525	3623	2836303998804400
526	3807	2946135155385910
527	11348	3018497165179780
528	13260	3.08914e+16
529	14793	3.0078e+16
530	16948	3.00344e+16
531	1614	2.92265e+16
532	2057	3.11218e+16
533	4997	3.09964e+16
534	8512	3.05381e+16
535	9924	2.94023e+16
536	12152	3044829480482150
537	14740	3.07591e+16
538	17587	3042144960205860
539	630	307187692049541
540	1263	3.07137e+16
541	4213	3246328545965880
542	5767	2.90497e+16
543	6713	3028336888986780
544	12254	3120674648792150
545	17589	3.05681e+16
546	3445	2994124458491120
547	3848	2.96721e+16
548	5089	2974104001874320
549	5178	3.12104e+16
550	6048	3.01562e+16
551	16840	3029837839742550
552	17588	3.07137e+16
553	18309	3092527059484950
554	2233	3.0938e+16
555	4004	3134147441187940
556	12403	2.91422e+16
557	15648	3060527725230470
558	4197	3.01219e+16
559	4689	2.97415e+16
560	5158	3041833030972880
561	12738	3007537261299460
562	16647	2.83726e+16
563	424	3.12808e+16
564	3504	3.03941e+16
565	6245	2.89265e+16
566	9088	3065365793069290
567	10185	3016064184148940
568	12836	3.1174e+16
569	18315	3.04521e+16
570	3812	3.10943e+16
571	10329	321271050122378
572	13028	3121672581540720
573	1389	3246921478421230
574	2086	3222059965730980
575	5090	2.89791e+16
576	5392	2.95325e+16
577	12201	3.01504e+16
578	1419	2.93226e+16
579	3518	3.08903e+16
580	3588	3054171904670370
581	5885	2.99864e+16
582	4446	3057205538239810
583	7172	2.93754e+16
584	6461	315430969300553
585	8233	2904929997687570
586	12100	3025907473012470
587	13011	2.96122e+16
588	13940	3017574739479950
589	1397	3.00257e+16
590	4520	2.78739e+16
591	11894	2.87418e+16
592	344	3.0561e+16
593	1551	2.96847e+16
594	15896	3.01025e+16
595	35	3.02212e+16
596	306	3130095115877240
597	494	3232097839218250
598	9179	3.09455e+16
599	12414	3.11264e+16
600	15747	3214820257678930
601	480	3.17561e+16
602	1749	3.05585e+16
603	1889	3.1917e+16
604	2326	2.92536e+16
605	3401	3.01453e+16
606	12023	3145314614198100
607	5772	3.01194e+16
608	9036	3.03214e+16
609	329	3.17645e+16
610	6946	3.05177e+16
611	7857	322311142157895
612	15881	3233469764993490
613	3763	3.00395e+16
614	8278	3.03511e+16
615	15731	304867435820048
616	1909	3.01676e+16
617	3814	3158804576676710
618	13627	2.97243e+16
619	16165	2.94148e+16
620	7515	3.0868e+16
621	9364	3025357343060930
622	10838	2.95828e+16
623	17072	3.08056e+16
624	4834	3.05384e+16
625	5590	2.94321e+16
626	7316	3.24147e+16
627	10968	3.00194e+16
628	7455	3.03529e+16
629	14795	2972458853995410
630	8337	3.16293e+16
631	12037	3158745524398480
632	12216	3.17659e+16
633	560	3213754740311720
634	1374	3.00701e+16
635	1598	3098804049851150
636	13966	2.92344e+16
637	14509	3.1253e+16
638	17558	3.08218e+16
639	12492	2975976524629660
640	17580	3070375180728730
641	136	3.16156e+16
642	338	2.92268e+16
643	3740	2944561056329730
644	11116	3.16413e+16
645	1051	2.98238e+16
646	6900	3.18649e+16
647	13972	2921756265271640
648	15337	3064691039543410
649	3561	3.05053e+16
650	4621	2803709117227820
651	5766	3.06349e+16
652	11264	3.03982e+16
653	19084	3230788204447420
654	11066	3.1053e+16
655	15744	3078600056878720
656	7573	3.10406e+16
657	8374	3.06475e+16
658	9023	3.02648e+16
659	10382	3.08607e+16
660	11139	2983002777000780
661	15395	3230439424440140
662	3093	3.00316e+16
663	5945	3.05715e+16
664	13159	3.08906e+16
665	19615	3075870368008930
666	4367	3.09125e+16
667	9975	289813054192354
668	12877	2851904493940380
669	14329	3.12982e+16
670	17591	3.08722e+16
671	4910	2993680770948300
672	5903	2.89751e+16
673	13916	2.92435e+16
674	19801	3.10165e+16
675	17635	3.10879e+16
676	2511	3.10619e+16
677	6634	3116414514358660
678	9477	3.02752e+16
679	3901	3029614089322690
680	16344	2933699536933210
681	3411	3025504704901970
682	5005	3.09895e+16
683	5454	3.09932e+16
684	10769	2.98625e+16
685	12376	3.11189e+16
686	482	3.09285e+16
687	2429	3.12527e+16
688	11284	2.95789e+16
689	13299	3120915112018770
690	580	3.02513e+16
691	4766	3.09447e+16
692	6527	3.07687e+16
693	17590	3234611129806160
694	19769	3.11361e+16
695	1262	3.15403e+16
696	1520	2.92582e+16
697	4263	2.85328e+16
698	4813	2.98073e+16
699	8249	3.01919e+16
700	12629	3111884429850960
701	715	3.11836e+16
702	7946	3.21788e+16
703	4386	3046895215139110
704	17231	3.10724e+16
705	13720	3.03868e+16
706	19114	3084112552613150
707	10886	3026737896550630
708	1430	2986329826465320
709	7761	3056816556672340
710	19852	3.13795e+16
711	5880	3131631589193800
712	6121	2.82341e+16
713	10324	3155250999042170
714	8532	3034398211885630
715	15097	2973995522322810
716	16692	3.04866e+16
717	3932	3102354482471370
718	5137	3092304005738040
719	2163	3102409556755760
720	6482	2.92091e+16
721	14851	3041961815164490
722	4374	3043256567072840
723	6971	2.97805e+16
724	9417	3.10923e+16
725	13467	2882057309812600
726	13978	3.05816e+16
727	16188	3.21503e+16
728	17544	3.25588e+16
729	1267	3.03897e+16
730	4172	3.08292e+16
731	9963	2916990620160630
732	11393	3.09782e+16
733	346	2.9758e+16
734	9627	3.02914e+16
735	11981	3.04768e+16
736	16172	3.03961e+16
737	18542	2930458959717570
738	6523	2.8394e+16
739	7883	3021906891248080
740	10713	3.06641e+16
741	12184	3.16857e+16
742	16159	2986626914207920
743	9521	3.04715e+16
744	79	3.15227e+16
745	7235	3.01581e+16
746	12051	3.07179e+16
747	18338	2966888166838810
748	18986	3012747608194990
749	4345	2833400730734250
750	4384	3.08737e+16
751	4837	3.15948e+16
752	11155	2.87714e+16
753	2909	289138573537583
754	5091	3.07183e+16
755	8845	319989568817527
756	11719	2.9932e+16
757	3666	3.15313e+16
758	10717	2.93474e+16
759	12015	3066150748363530
760	13734	3.15258e+16
761	10718	2.97937e+16
762	10676	3141398963149710
763	17265	3113048050293670
764	11979	29860427530828
765	13479	3.03106e+16
766	19010	3036304757285630
767	421	3067002620574870
768	5272	3.08857e+16
769	14604	3.14207e+16
770	10626	2.93635e+16
771	10669	3.06242e+16
772	5290	3.05643e+16
773	3654	2.91392e+16
774	6538	2.87124e+16
775	3085	3220539737767230
776	17181	3025507491432150
777	2793	3082280617633840
778	10401	3.08357e+16
779	4238	2.92307e+16
780	10956	2.98476e+16
781	335	3077195461744560
782	1687	3.05708e+16
783	15949	3088430937513070
784	2327	2.97735e+16
785	18573	3.06001e+16
786	7954	3.07237e+16
787	9903	2899814381019510
788	17191	2968112967587530
789	3706	3.1046e+16
790	16912	3.11078e+16
791	4132	3.02421e+16
792	10411	3124624484834210
793	13084	3.08239e+16
794	1575	3.01784e+16
795	13106	3.17114e+16
796	123	3238789775877020
797	9539	2934989692632090
798	5911	2.93907e+16
799	6958	3.09921e+16
800	10880	313685947365231
801	11127	293080481442234
802	7707	3043287929084830
803	8589	3.10974e+16
804	9497	3.06236e+16
805	13777	3141108867583450
806	2328	3.05474e+16
807	10692	3.2423e+16
808	6480	3168803283541570
809	13289	3.17536e+16
810	7394	3.20609e+16
811	12752	3118409952071260
812	4193	3.152e+16
813	4346	3.21242e+16
814	3608	3.08606e+16
815	10340	3.25469e+16
816	2375	3.05313e+16
817	9533	309462758488019
818	18758	3141874544407290
819	6836	3175907721081280
820	8250	301504259865239
821	9951	3089111086388150
822	10155	3.27137e+16
823	2497	2.9511e+16
824	12945	3.07947e+16
825	5100	3117973869258660
826	19738	3.03958e+16
827	991	3.14049e+16
828	684	307811869118868
829	2901	2.95413e+16
830	171	3075247283630920
831	9561	3084597074507670
832	9869	3.07837e+16
833	16093	3025410281993720
834	4413	2.93121e+16
835	3429	3022100079024810
836	13273	3.19899e+16
837	16969	2.95471e+16
838	7634	301723576580031
839	6790	3023615447817610
840	7480	2.97835e+16
841	12398	3.01803e+16
842	6818	3107951580567030
843	9540	2980652829757180
844	10853	3.03035e+16
845	8653	3.04445e+16
846	4029	3033342962216030
847	3421	3.00911e+16
848	3002	3.12044e+16
849	3238	2982496603286350
850	5018	3.04624e+16
851	1652	3.03535e+16
852	9826	3.03208e+16
853	17798	3.08762e+16
854	18695	3.09363e+16
855	17094	3.06908e+16
856	2366	3.16907e+16
857	6667	3006065200985830
858	11744	3.05187e+16
859	14972	3069265622149160
860	18701	3.09512e+16
861	15544	3174640035168970
862	12348	3038418614544440
863	1572	3.03762e+16
864	1613	3.08599e+16
865	1952	2.93216e+16
866	8633	3.1134e+16
867	13287	2.91364e+16
868	7323	3097358376596450
869	11195	3.11873e+16
870	3693	3.14817e+16
871	3422	2.93592e+16
872	12317	3.13932e+16
873	10998	3.11683e+16
874	6897	3141305882417700
875	7666	2.94385e+16
876	15148	3.03377e+16
877	12497	2.99149e+16
878	4453	2.91284e+16
879	11198	3.07756e+16
880	6128	2.8895e+16
881	5029	3.07699e+16
882	14461	2.99654e+16
883	10979	2.93388e+16
884	15430	3.13093e+16
885	19166	3135423932744960
886	2601	3.18121e+16
887	10663	2.90443e+16
888	1722	3.12757e+16
889	1209	3.02602e+16
890	1962	2905390367193040
891	5654	3.13128e+16
892	14776	3.17669e+16
893	8985	3.19705e+16
894	1304	3.03343e+16
895	19791	3.04493e+16
896	7318	3104325172590680
897	4657	2989047538610350
898	11958	3.0099e+16
899	4717	3.02437e+16
900	12437	3.02052e+16
901	10446	3.20081e+16
902	5564	3.03438e+16
903	1650	3093873269068490
904	10967	3.04181e+16
905	8743	2834797804400170
906	13003	3.02717e+16
907	844	3.03635e+16
908	6684	2984379996507100
909	16359	3.09896e+16
910	4765	3.0859e+16
911	4899	3.15168e+16
912	19448	303805449198816
913	1424	2.93987e+16
914	19262	3.0176e+16
915	14432	3.18416e+16
916	396	3050731364219610
917	2929	2913057545922830
918	5693	3075722263771700
919	16621	3.15756e+16
920	5266	3.13128e+16
921	4158	3.15137e+16
922	9498	3.09359e+16
923	12396	3136189293992110
924	15762	3.07303e+16
925	3984	2868264030337390
926	10243	3082488666918560
927	11184	2.93764e+16
928	15122	3.0774e+16
929	4719	3.05683e+16
930	19401	3.04281e+16
931	5953	3161802044957750
932	10865	3.0318e+16
933	15632	3.0082e+16
934	13264	3.12094e+16
935	15855	3.08977e+16
936	5172	3.0008e+16
937	12466	2966609980984200
938	8592	2995480701430280
939	9931	3.1541e+16
940	13571	2907827861633100
941	1928	2981509739289340
942	12589	282684825225758
943	16619	2978619846986720
944	14571	3.01812e+16
945	14326	3.31633e+16
946	3098	3001400040301050
947	6180	3.07033e+16
948	4928	3209616754987610
949	3451	3.09192e+16
950	13327	2.97379e+16
951	4008	3015443981891330
952	415	2.9763e+16
953	10753	3.0105e+16
954	13605	3.05362e+16
955	5179	3.1548e+16
956	1451	2.99115e+16
957	19370	3.07922e+16
958	2620	2.97955e+16
959	12630	3.14903e+16
960	3571	3.00962e+16
961	4783	2.93498e+16
962	8186	312374720023787
963	8913	2993183593427960

## Sheet: G_brain
Orthologs	Niche regression	0.00635	1
Non Orthologs	Niche regression	0.00537	1
Orthologs	Niche regression	0.0063	1
Non Orthologs	Niche regression	0.00535	2
Orthologs	Niche regression	0.00629	2
Non Orthologs	Niche regression	0.00538	2

## Sheet: G_lung
Non Orthologs	Lung niche classification	0.4363	1
Orthologs	Lung niche classification	0.4309	1
Non Orthologs	Lung niche classification	0.4172	1
Orthologs	Lung niche classification	0.416	2
Non Orthologs	Lung niche classification	0.4326	2
Orthologs	Lung niche classification	0.4168	2

## Sheet: G_liver
Orthologs	Liver niche classification	397	1
Non Orthologs	Liver niche classification	0.4092	1
Orthologs	Liver niche classification	0.3655	1
Non Orthologs	Liver niche classification	0.3808	2
Orthologs	Liver niche classification	352	2
Non Orthologs	Liver niche classification	0.4258	2
