# Supplementary material for: Nicheformer: a foundation model for single-cell and spatial omics
Source: Nat Methods. 2025 Oct 30;22(12):2525–38. doi: 10.1038/s41592-025-02814-z (PMC12695652; doi:10.1038/s41592-025-02814-z)
Supplement: Supplementary file 16 — Statistical source data. [file 41592_2025_2814_MOESM16_ESM.xlsx]

## Sheet: Brain
	pc	value
0	0	0.16709519252304833
1	1	0.2632311534083389
2	2	0.35002736425530556
3	3	0.4180253057206027
4	4	0.4694106412394557
5	5	0.510812062442996
6	6	0.5420832236541544
7	7	0.5676722594590068
8	8	0.5889727416410189
9	9	0.6070652701650011
10	10	0.6249608560145279
11	11	0.6402939078993796
12	12	0.6554124121014778
13	13	0.6675822773281158
14	14	0.679627259292307
15	15	0.6913007737868134
16	16	0.7025198225232352
17	17	0.7123427436963691
18	18	0.722024352839592
19	19	0.7311951742262865
20	20	0.7393426397299299
21	21	0.7470802939091182
22	22	0.7545560883362901
23	23	0.7612910991449212
24	24	0.7675875181541084
25	25	0.7737756338153045
26	26	0.7793131419136368
27	27	0.7846867050394317
28	28	0.7897900798517556
29	29	0.7945535651643488
30	30	0.7991847213474438
31	31	0.8035726464371153
32	32	0.80765160458146
33	33	0.8116078191516425
34	34	0.8153580809411836
35	35	0.8188232440803246
36	36	0.8222005291235509
37	37	0.8255008177660218
38	38	0.8286502308039155
39	39	0.8317220921375591
40	40	0.8347146438897491
41	41	0.8375940883986919
42	42	0.8404212683068502
43	43	0.8431275273318684
44	44	0.8457446076827408
45	45	0.8483021753741488
46	46	0.8508352013871185
47	47	0.8533043247232351
48	48	0.8557221682328111
49	49	0.8580602409843548
50	50	0.8603637946904554
51	51	0.8625914649297608
52	52	0.8647634905839857
53	53	0.8668993503028553
54	54	0.8690023012608638
55	55	0.8710103585781565
56	56	0.8729944624677816
57	57	0.8749113929282945
58	58	0.8768125220432512
59	59	0.8786653806492881
60	60	0.8804824413615592
61	61	0.8822082007681867
62	62	0.8838919042907794
63	63	0.8855715328858742
64	64	0.8872043109064006
65	65	0.8887694601618552
66	66	0.8903001185143516
67	67	0.8918160899159256
68	68	0.8933049024711947
69	69	0.8947484696474525
70	70	0.896189487264165
71	71	0.8975970798655938
72	72	0.8989362916551334
73	73	0.9002546691724377
74	74	0.9015707418374912
75	75	0.902866860845422
76	76	0.9041478333730947
77	77	0.9054029598768939
78	78	0.906642034150839
79	79	0.9078610118043137
80	80	0.9090575979179396
81	81	0.9102329865047182
82	82	0.9113889298061962
83	83	0.912531942146794
84	84	0.9136493332597877
85	85	0.914758339960816
86	86	0.9158503736595468
87	87	0.9169215605068187
88	88	0.9179655966355488
89	89	0.918989276147651
90	90	0.9199957390761219
91	91	0.9209911436559535
92	92	0.9219722093140784
93	93	0.9229091844659458
94	94	0.9238347285154411
95	95	0.9247387103083196
96	96	0.9256200336631405
97	97	0.9265005613856243
98	98	0.9273570590436107
99	99	0.9282026560115164
100	100	0.9290376927170606
101	101	0.9298436332146878
102	102	0.9306459259329353
103	103	0.93142581704792
104	104	0.9322007200719782
105	105	0.9329690846531565
106	106	0.933717392425577
107	107	0.9344498773509187
108	108	0.9351726283528148
109	109	0.9358748823623068
110	110	0.9365609591450259
111	111	0.9372387867701036
112	112	0.9379090168486405
113	113	0.9385659594893736
114	114	0.9392021145999216
115	115	0.9398335625462452
116	116	0.9404571072089212
117	117	0.9410738859346258
118	118	0.9416827345858207
119	119	0.942278175921922
120	120	0.9428655358108826
121	121	0.943448871091026
122	122	0.9440193048839871
123	123	0.9445859165744841
124	124	0.9451409666709647
125	125	0.9456868210905816
126	126	0.9462275885680115
127	127	0.9467649564308264
128	128	0.9472995921149457
129	129	0.9478276070083046
130	130	0.9483438710186863
131	131	0.948855790959495
132	132	0.9493653591919842
133	133	0.9498724409111144
134	134	0.9503718953206578
135	135	0.9508667670440812
136	136	0.9513584763082604
137	137	0.9518423547424131
138	138	0.9523219838112623
139	139	0.9527969557600288
140	140	0.9532663820630424
141	141	0.9537335963567142
142	142	0.9541933682566845
143	143	0.9546501324423591
144	144	0.9551004828288495
145	145	0.9555491485567466
146	146	0.9559956299933888
147	147	0.9564363171060603
148	148	0.9568756768881012
149	149	0.9573098400669019
150	150	0.9577386058503312
151	151	0.9581643627949739
152	152	0.9585853880585484
153	153	0.9590001332864745
154	154	0.9594125666048622
155	155	0.9598239678384856
156	156	0.9602294669568621
157	157	0.960631717512986
158	158	0.9610315474516176
159	159	0.9614266588300694
160	160	0.9618136883043492
161	161	0.9621983953197877
162	162	0.9625813941688086
163	163	0.9629628798753855
164	164	0.9633384419900325
165	165	0.9637091184735483
166	166	0.9640782532653336
167	167	0.9644413681065385
168	168	0.9648019895624486
169	169	0.965158941674669
170	170	0.9655129227480543
171	171	0.965864370699342
172	172	0.9662110494364915
173	173	0.9665546325568684
174	174	0.9668948870254602
175	175	0.9672294351025275
176	176	0.9675636948983103
177	177	0.9678962257943634
178	178	0.9682253827565942
179	179	0.968548987530773
180	180	0.9688702967205184
181	181	0.9691881473875602
182	182	0.9695011124425794
183	183	0.9698108893061638
184	184	0.9701188726764558
185	185	0.9704227995315943
186	186	0.9707240033717531
187	187	0.9710168652709075
188	188	0.9713070047338733
189	189	0.9715959020843503
190	190	0.9718812745991428
191	191	0.9721607723199545
192	192	0.9724382880069877
193	193	0.9727154634242905
194	194	0.9729906404642239
195	195	0.9732626488533197
196	196	0.9735338087209446
197	197	0.9738016488797641
198	198	0.974065713778712
199	199	0.9743271475962115
200	200	0.9745837908662583
201	201	0.974835622096344
202	202	0.975083454834727
203	203	0.9753289189621108
204	204	0.9755724867860733
205	205	0.9758143793073049
206	206	0.9760536073193536
207	207	0.976291945697705
208	208	0.9765281832272574
209	209	0.9767593672385397
210	210	0.9769884894597491
211	211	0.9772143422360476
212	212	0.977437810340419
213	213	0.9776600011464699
214	214	0.9778799716505813
215	215	0.9780965712232375
216	216	0.9783103605993488
217	217	0.978522851805017
218	218	0.9787306702409908
219	219	0.9789374054659288
220	220	0.9791425763438429
221	221	0.9793464375242333
222	222	0.979547232795583
223	223	0.9797440932189148
224	224	0.9799394379964607
225	225	0.9801326993852237
226	226	0.9803254924928426
227	227	0.9805155267628445
228	228	0.9807039423744163
229	229	0.9808908987895106
230	230	0.9810757429225911
231	231	0.9812593895409885
232	232	0.9814407101885696
233	233	0.9816209991481781
234	234	0.9817996457869772
235	235	0.9819773109972979
236	236	0.9821531008317512
237	237	0.9823276804266556
238	238	0.9825005499678654
239	239	0.9826719766106035
240	240	0.9828413444675906
241	241	0.9830090496321933
242	242	0.9831762326243596
243	243	0.9833418608903084
244	244	0.9835059044464217
245	245	0.9836688569300668
246	246	0.983829212354727
247	247	0.9839890504982557
248	248	0.9841477763539079
249	249	0.9843036075689341
250	250	0.9844590595105733
251	251	0.984613324095943
252	252	0.9847668420103892
253	253	0.984918646891103
254	254	0.9850701417119462
255	255	0.9852208729021994
256	256	0.9853702284317118
257	257	0.9855185581144479
258	258	0.9856656120710431
259	259	0.9858111723594787
260	260	0.9859556992555853
261	261	0.9861000542159627
262	262	0.9862431744464374
263	263	0.9863850152204752
264	264	0.9865255816955038
265	265	0.9866652276645634
266	266	0.9868044896057115
267	267	0.9869423531968817
268	268	0.98707948862356
269	269	0.9872156669586479
270	270	0.9873489117327667
271	271	0.9874820599365609
272	272	0.9876138531944955
273	273	0.9877448217345548
274	274	0.9878756349174732
275	275	0.9880051487628821
276	276	0.9881343279613379
277	277	0.9882613633285955
278	278	0.9883874553062844
279	279	0.9885132694028393
280	280	0.9886379422058035
281	281	0.9887620248933882
282	282	0.9888855967671519
283	283	0.9890085788644543
284	284	0.9891299574487846
285	285	0.989250584462848
286	286	0.9893708315751559
287	287	0.9894887454901969
288	288	0.9896061539569627
289	289	0.9897233717744874
290	290	0.9898392602260045
291	291	0.9899546533658863
292	292	0.99006855375256
293	293	0.9901818580418548
294	294	0.9902949887044207
295	295	0.9904076489336436
296	296	0.9905188337476044
297	297	0.99062940671031
298	298	0.9907393761681044
299	299	0.9908483555317334
300	300	0.9909567053284598
301	301	0.9910640337102989
302	302	0.9911709341645962
303	303	0.9912765507357425
304	304	0.9913817450194161
305	305	0.9914854405113265
306	306	0.9915887078441852
307	307	0.9916914298990678
308	308	0.9917935444541588
309	309	0.991894709513272
310	310	0.9919944539008272
311	311	0.9920940053332598
312	312	0.9921928296357009
313	313	0.9922912638452202
314	314	0.9923887465771113
315	315	0.9924850859027942
316	316	0.9925806693830037
317	317	0.9926760079106349
318	318	0.9927706690720531
319	319	0.9928648142159496
320	320	0.9929574285701771
321	321	0.9930496002757389
322	322	0.9931408173618623
323	323	0.9932308685263184
324	324	0.993320596605209
325	325	0.993408771349828
326	326	0.9934958481584939
327	327	0.9935826029982959
328	328	0.9936680891186188
329	329	0.993752766416298
330	330	0.9938369939509796
331	331	0.9939205826459544
332	332	0.994003576939589
333	333	0.9940859102605109
334	334	0.994167414632166
335	335	0.9942479529988779
336	336	0.9943275511687278
337	337	0.994406210952782
338	338	0.9944844952439555
339	339	0.9945617247219192
340	340	0.9946382172821127
341	341	0.9947144883427801
342	342	0.994790479727119
343	343	0.994865074227549
344	344	0.9949394017983868
345	345	0.9950135546607933
346	346	0.995087501027318
347	347	0.9951601761818621
348	348	0.9952327465829981
349	349	0.995304757426027
350	350	0.9953759128265448
351	351	0.9954469293395442
352	352	0.9955171341609653
353	353	0.9955868960981916
354	354	0.9956564663436807
355	355	0.9957248890044806
356	356	0.9957931269576603
357	357	0.9958607142693112
358	358	0.9959277108887923
359	359	0.9959945055683955
360	360	0.996060203299069
361	361	0.9961251017790876
362	362	0.9961892812022092
363	363	0.9962523572718792
364	364	0.996315202214603
365	365	0.996377143705777
366	366	0.9964389600631945
367	367	0.9964995664107695
368	368	0.996558817207784
369	369	0.996617157363239
370	370	0.9966752959026035
371	371	0.9967329402644296
372	372	0.9967905555245941
373	373	0.9968476299753044
374	374	0.9969039231680501
375	375	0.9969597617754179
376	376	0.9970152420410124
377	377	0.997070359122166
378	378	0.9971249760126228
379	379	0.9971793152862608
380	380	0.9972321637570691
381	381	0.9972849501914751
382	382	0.9973370591026501
383	383	0.9973887759796284

## Sheet: Lung
	pc	value
0	0	0.087978095
1	1	0.16747294
2	2	0.2226755
3	3	0.2693435
4	4	0.30573565
5	5	0.33954078
6	6	0.36929527
7	7	0.3912746
8	8	0.4040715
9	9	0.4163821
10	10	0.42837715
11	11	0.4393081
12	12	0.44977874
13	13	0.4598359
14	14	0.46811298
15	15	0.4759803
16	16	0.48329002
17	17	0.49023068
18	18	0.49690086
19	19	0.50287956
20	20	0.50875366
21	21	0.5145456
22	22	0.52015996
23	23	0.525564
24	24	0.5307181
25	25	0.535393
26	26	0.5400331
27	27	0.5443336
28	28	0.54847115
29	29	0.5524026
30	30	0.55628127
31	31	0.56001276
32	32	0.56362903
33	33	0.5671877
34	34	0.57073367
35	35	0.5741816
36	36	0.57761353
37	37	0.5809563
38	38	0.58419544
39	39	0.5872741
40	40	0.59029585
41	41	0.59318835
42	42	0.5960135
43	43	0.5987787
44	44	0.6014765
45	45	0.604136
46	46	0.6067406
47	47	0.6092521
48	48	0.61168814
49	49	0.61408716
50	50	0.61643434
51	51	0.6187431
52	52	0.62101275
53	53	0.62323594
54	54	0.6254262
55	55	0.6275506
56	56	0.629654
57	57	0.6317432
58	58	0.63379395
59	59	0.63581854
60	60	0.63778734
61	61	0.6397353
62	62	0.6416427
63	63	0.64351994
64	64	0.64538497
65	65	0.6472107
66	66	0.64902097
67	67	0.65078664
68	68	0.65250844
69	69	0.6542096
70	70	0.65588385
71	71	0.65754706
72	72	0.6591796
73	73	0.6608011
74	74	0.66237855
75	75	0.66394037
76	76	0.665474
77	77	0.6669919
78	78	0.66850334
79	79	0.6699926
80	80	0.67146
81	81	0.6729105
82	82	0.67434263
83	83	0.6757508
84	84	0.67715704
85	85	0.67852217
86	86	0.6798841
87	87	0.6812342
88	88	0.6825695
89	89	0.683893
90	90	0.68521065
91	91	0.6865213
92	92	0.6878183
93	93	0.6891103
94	94	0.69039065
95	95	0.69165915
96	96	0.6929215
97	97	0.6941647
98	98	0.69539434
99	99	0.69661236
100	100	0.69782525
101	101	0.69901204
102	102	0.7001741
103	103	0.7013204
104	104	0.702447
105	105	0.703568
106	106	0.7046833
107	107	0.70578444
108	108	0.7068849
109	109	0.7079769
110	110	0.7090563
111	111	0.7101248
112	112	0.7111886
113	113	0.7122487
114	114	0.7132941
115	115	0.714334
116	116	0.7153588
117	117	0.7163718
118	118	0.71737695
119	119	0.7183743
120	120	0.71936417
121	121	0.7203413
122	122	0.72131675
123	123	0.7222862
124	124	0.723252
125	125	0.724213
126	126	0.7251677
127	127	0.726117
128	128	0.727061
129	129	0.7279942
130	130	0.7289235
131	131	0.7298436
132	132	0.73075783
133	133	0.7316671
134	134	0.7325743
135	135	0.73347664
136	136	0.7343719
137	137	0.7352585
138	138	0.73613995
139	139	0.7370207
140	140	0.73789704
141	141	0.7387642
142	142	0.73962957
143	143	0.74048996
144	144	0.7413427
145	145	0.7421925
146	146	0.7430318
147	147	0.7438665
148	148	0.74469876
149	149	0.7455268
150	150	0.74635255
151	151	0.7471748
152	152	0.7479897
153	153	0.7487992
154	154	0.74960285
155	155	0.75040066
156	156	0.7511953
157	157	0.75198805
158	158	0.7527771
159	159	0.7535599
160	160	0.7543411
161	161	0.7551142
162	162	0.7558792
163	163	0.7566416
164	164	0.75739837
165	165	0.75815225
166	166	0.7589011
167	167	0.75964624
168	168	0.76038575
169	169	0.7611209
170	170	0.7618521
171	171	0.7625776
172	172	0.7632993
173	173	0.76401633
174	174	0.76472735
175	175	0.7654327
176	176	0.76613545
177	177	0.7668323
178	178	0.76752406
179	179	0.76821536
180	180	0.76889235
181	181	0.7695627
182	182	0.770231
183	183	0.77089393
184	184	0.77154964
185	185	0.77220356
186	186	0.77285427
187	187	0.773501
188	188	0.7741455
189	189	0.77478856
190	190	0.7754271
191	191	0.776062
192	192	0.77669424
193	193	0.77732
194	194	0.777944
195	195	0.7785647
196	196	0.77918357
197	197	0.77979773
198	198	0.78040904
199	199	0.7810184
200	200	0.78162223
201	201	0.7822252
202	202	0.782825
203	203	0.7834246
204	204	0.78402126
205	205	0.7846154
206	206	0.78520685
207	207	0.78579724
208	208	0.7863854
209	209	0.78697
210	210	0.78755325
211	211	0.7881347
212	212	0.78871334
213	213	0.7892914
214	214	0.78986394
215	215	0.7904348
216	216	0.79100287
217	217	0.791569
218	218	0.79213274
219	219	0.79269123
220	220	0.79324865
221	221	0.7938041
222	222	0.7943527
223	223	0.7948996
224	224	0.7954446
225	225	0.79598707
226	226	0.7965271
227	227	0.7970644
228	228	0.79760134
229	229	0.7981369
230	230	0.7986695
231	231	0.7992012
232	232	0.7997322
233	233	0.80026186
234	234	0.8007893
235	235	0.80131495
236	236	0.80183905
237	237	0.8023619
238	238	0.8028808
239	239	0.8033994
240	240	0.80391496
241	241	0.80442876
242	242	0.8049416
243	243	0.8054515
244	244	0.8059608
245	245	0.8064682
246	246	0.8069742
247	247	0.80747885
248	248	0.8079818
249	249	0.80848384
250	250	0.80898494
251	251	0.8094851
252	252	0.80998427
253	253	0.81048083
254	254	0.81097627
255	255	0.81147134
256	256	0.8119645
257	257	0.8124567
258	258	0.81294787
259	259	0.8134383
260	260	0.8139281
261	261	0.81441545
262	262	0.8149018
263	263	0.8153874
264	264	0.8158723
265	265	0.816356
266	266	0.81683815
267	267	0.8173187
268	268	0.8177984
269	269	0.818277
270	270	0.818755
271	271	0.8192305
272	272	0.81970465
273	273	0.82017666
274	274	0.8206483
275	275	0.82111955
276	276	0.8215897
277	277	0.8220563
278	278	0.8225216
279	279	0.822985
280	280	0.8234469
281	281	0.8239062
282	282	0.8243645
283	283	0.8248208
284	284	0.8252767
285	285	0.8257312
286	286	0.8261843
287	287	0.8266363
288	288	0.8270868
289	289	0.82753664
290	290	0.82798564
291	291	0.82843375
292	292	0.82887983
293	293	0.8293235
294	294	0.8297656
295	295	0.8302066
296	296	0.8306456
297	297	0.8310835
298	298	0.8315204
299	299	0.83195597
300	300	0.83239055
301	301	0.8328246
302	302	0.8332576
303	303	0.83369
304	304	0.83412063
305	305	0.8345497
306	306	0.8349783
307	307	0.83540606
308	308	0.8358317
309	309	0.83625656
310	310	0.8366805
311	311	0.8371033
312	312	0.8375244
313	313	0.837945
314	314	0.8383645
315	315	0.83878356
316	316	0.8392003
317	317	0.8396167
318	318	0.84003097
319	319	0.84044397
320	320	0.840855
321	321	0.8412652
322	322	0.8416753
323	323	0.8420849
324	324	0.84249336
325	325	0.84290063
326	326	0.8433075
327	327	0.8437132
328	328	0.84411824
329	329	0.844522
330	330	0.8449251
331	331	0.8453273
332	332	0.8457286
333	333	0.84612924
334	334	0.8465293
335	335	0.846928
336	336	0.8473252
337	337	0.8477223
338	338	0.84811884
339	339	0.8485145
340	340	0.8489089
341	341	0.8493029
342	342	0.8496963
343	343	0.850089
344	344	0.8504803
345	345	0.85087097
346	346	0.85126096
347	347	0.85165066
348	348	0.8520386
349	349	0.85242593
350	350	0.85281277
351	351	0.85319924
352	352	0.85358423
353	353	0.8539689
354	354	0.8543524
355	355	0.8547345
356	356	0.8551161
357	357	0.8554959
358	358	0.8558752
359	359	0.85625404
360	360	0.85663223
361	361	0.8570092
362	362	0.857386
363	363	0.8577622
364	364	0.8581376
365	365	0.8585127
366	366	0.858886
367	367	0.859259
368	368	0.85963184
369	369	0.86000353
370	370	0.8603746
371	371	0.86074513
372	372	0.86111516
373	373	0.8614841
374	374	0.8618524
375	375	0.8622204
376	376	0.8625871
377	377	0.8629532
378	378	0.8633186
379	379	0.86368376
380	380	0.86404824
381	381	0.8644126
382	382	0.8647759
383	383	0.8651385
384	384	0.86549973
385	385	0.8658607
386	386	0.8662213
387	387	0.8665808
388	388	0.86694
389	389	0.86729854
390	390	0.86765593
391	391	0.868013
392	392	0.8683698
393	393	0.86872625
394	394	0.86908174
395	395	0.8694358
396	396	0.86978954
397	397	0.8701426
398	398	0.87049544
399	399	0.8708477
400	400	0.8711985
401	401	0.8715489
402	402	0.8718984
403	403	0.87224764
404	404	0.87259555
405	405	0.8729433
406	406	0.87329066
407	407	0.8736369
408	408	0.8739828
409	409	0.874328
410	410	0.87467206
411	411	0.8750159
412	412	0.8753591
413	413	0.87570125
414	414	0.8760429
415	415	0.8763843
416	416	0.87672436
417	417	0.87706435
418	418	0.8774039
419	419	0.877743
420	420	0.8780808
421	421	0.8784177
422	422	0.87875426
423	423	0.87909055
424	424	0.87942517
425	425	0.87975925
426	426	0.88009226
427	427	0.8804248
428	428	0.8807557
429	429	0.88108563
430	430	0.88141483
431	431	0.8817438
432	432	0.8820714
433	433	0.8823979
434	434	0.88272387
435	435	0.88304913
436	436	0.8833741
437	437	0.883698
438	438	0.88402075
439	439	0.88434255
440	440	0.88466394
441	441	0.8849848
442	442	0.88530517
443	443	0.8856248
444	444	0.88594437
445	445	0.8862632
446	446	0.88658106
447	447	0.8868984
448	448	0.88721514
449	449	0.8875316
450	450	0.887848
451	451	0.8881632
452	452	0.8884782
453	453	0.8887921
454	454	0.88910544
455	455	0.8894183
456	456	0.8897309
457	457	0.8900425
458	458	0.89035344
459	459	0.8906638
460	460	0.8909738
461	461	0.8912834
462	462	0.89159256
463	463	0.8919016
464	464	0.89221036
465	465	0.8925188
466	466	0.89282644
467	467	0.8931339
468	468	0.89344025
469	469	0.89374655
470	470	0.89405245
471	471	0.894358
472	472	0.894663
473	473	0.8949677
474	474	0.8952716
475	475	0.895575
476	476	0.8958779
477	477	0.89618045
478	478	0.89648235
479	479	0.8967835
480	480	0.897084
481	481	0.8973842
482	482	0.8976838
483	483	0.8979829
484	484	0.8982818
485	485	0.89857996
486	486	0.8988771
487	487	0.89917403
488	488	0.89947027
489	489	0.8997658
490	490	0.9000612
491	491	0.9003557
492	492	0.9006499
493	493	0.9009437
494	494	0.90123665
495	495	0.9015293
496	496	0.90182114
497	497	0.90211254
498	498	0.90240383
499	499	0.90269464
500	500	0.90298533
501	501	0.90327525
502	502	0.9035647
503	503	0.9038539
504	504	0.9041427
505	505	0.9044314
506	506	0.9047194
507	507	0.90500706
508	508	0.905294
509	509	0.9055807
510	510	0.90586704
511	511	0.9061532

## Sheet: Liver
	pc	value
0	0	0.5134054170332955
1	1	0.5993279394964444
2	2	0.6468460776605792
3	3	0.6840359907861591
4	4	0.7110988752460066
5	5	0.7281136276375566
6	6	0.7382079510651219
7	7	0.7476818874858102
8	8	0.7562443108146206
9	9	0.7645834423079779
10	10	0.7726581532336175
11	11	0.7789749114568291
12	12	0.7843293972512112
13	13	0.7889213523520183
14	14	0.7931254227365994
15	15	0.7971593371840828
16	16	0.8010906840869682
17	17	0.8048888256887031
18	18	0.8084404998771165
19	19	0.8119053779010175
20	20	0.815097860931431
21	21	0.8181651740285849
22	22	0.82112927718578
23	23	0.8240299570420909
24	24	0.8266966107242241
25	25	0.8291158343904024
26	26	0.8313955384238366
27	27	0.8335984152276739
28	28	0.8356353374890849
29	29	0.8375196464726906
30	30	0.8393746216354758
31	31	0.8411605107963138
32	32	0.842867750192894
33	33	0.8445288577161427
34	34	0.846156881397363
35	35	0.8477054263232816
36	36	0.8492020259372802
37	37	0.850675784742283
38	38	0.8520808105962396
39	39	0.8534673273521167
40	40	0.8548241832627927
41	41	0.8561774565117614
42	42	0.8575087149767042
43	43	0.858770834713804
44	44	0.8599863333936196
45	45	0.8611618386607427
46	46	0.8623078855821446
47	47	0.8634319262698608
48	48	0.8645167181946265
49	49	0.865595352422322
50	50	0.8666662226528701
51	51	0.8677190247447203
52	52	0.8687612810698756
53	53	0.8697891973665949
54	54	0.8708061952350602
55	55	0.8718024716922493
56	56	0.8727890297652628
57	57	0.8737470653687697
58	58	0.8746846684065389
59	59	0.875616278105231
60	60	0.8765348268931279
61	61	0.877438462227696
62	62	0.8783136621784089
63	63	0.8791821195045664
64	64	0.8799973113441022
65	65	0.8807834312014853
66	66	0.8815587363859143
67	67	0.8823163873444001
68	68	0.8830690276970095
69	69	0.8838182100440765
70	70	0.8845425574177356
71	71	0.8852647711075874
72	72	0.8859763071033113
73	73	0.8866768787496986
74	74	0.8873654938606284
75	75	0.888044093794555
76	76	0.8887054236164641
77	77	0.8893619330879997
78	78	0.8900157600690493
79	79	0.8906503540624258
80	80	0.8912781402006185
81	81	0.8918995533308574
82	82	0.8925176587613343
83	83	0.8931311896592411
84	84	0.8937347767956023
85	85	0.8943361279040383
86	86	0.8949234715214605
87	87	0.8955102616736659
88	88	0.8960894896358074
89	89	0.8966588309878436
90	90	0.897227411565171
91	91	0.8977868888667943
92	92	0.8983435150647872
93	93	0.8988978684057359
94	94	0.8994442765971346
95	95	0.8999754049931928
96	96	0.9004935288331889
97	97	0.9010099524622764
98	98	0.9015139098274974
99	99	0.902008165515223
100	100	0.9024993036876918
101	101	0.9029880297519618
102	102	0.9034684529374823
103	103	0.9039413338474596
104	104	0.9044066085143269
105	105	0.9048604480632951
106	106	0.9053107563107974
107	107	0.9057569434834999
108	108	0.906202188705365
109	109	0.9066445405446514
110	110	0.9070800575576262
111	111	0.9075114215740496
112	112	0.9079347327634714
113	113	0.9083521455196957
114	114	0.9087652865984293
115	115	0.9091764274045759
116	116	0.9095843786772846
117	117	0.9099859872979629
118	118	0.9103821468884162
119	119	0.9107766339628234
120	120	0.9111653637916316
121	121	0.9115509282158163
122	122	0.9119338780756829
123	123	0.9123114422466634
124	124	0.9126837197592477
125	125	0.9130554041875315
126	126	0.9134257524363852
127	127	0.9137908692132609
128	128	0.9141541669708361
129	129	0.9145156980054227
130	130	0.914869835112385
131	131	0.9152218586377125
132	132	0.9155733473174197
133	133	0.9159212536941772
134	134	0.9162671086600415
135	135	0.9166045068400029
136	136	0.9169393572443224
137	137	0.9172718160645219
138	138	0.9176001920477621
139	139	0.9179265335898438
140	140	0.9182456941141661
141	141	0.9185642193748764
142	142	0.918880020503235
143	143	0.9191942664837325
144	144	0.9195033837369093
145	145	0.9198081753601262
146	146	0.9201119826409485
147	147	0.9204141405222275
148	148	0.9207154470007195
149	149	0.9210160818064066
150	150	0.9213118411964727
151	151	0.921603586062852
152	152	0.9218910231726181
153	153	0.9221780676725113
154	154	0.922462181623252
155	155	0.9227458419569877
156	156	0.9230270189538291
157	157	0.9233075925549564
158	158	0.923586157653962
159	159	0.9238627648909634
160	160	0.924138031463957
161	161	0.9244098396072462
162	162	0.9246812217973315
163	163	0.9249520978272106
164	164	0.9252199008672651
165	165	0.9254864887176839
166	166	0.9257503325592031
167	167	0.9260126498584669
168	168	0.9262728292577959
169	169	0.9265320665701514
170	170	0.9267881362427882
171	171	0.9270427583535249
172	172	0.9272961190861976
173	173	0.9275484085695128
174	174	0.9277999541314669
175	175	0.9280505113157564
176	176	0.9283000569704697
177	177	0.9285480954199894
178	178	0.9287934315275231
179	179	0.9290376853735364
180	180	0.9292803887182192
181	181	0.9295215382982304
182	182	0.929761553812207
183	183	0.9299991996051062
184	184	0.9302361347682442
185	185	0.9304704213076548
186	186	0.9307037409635348
187	187	0.9309353499030061
188	188	0.9311651127694589
189	189	0.9313937859105307
190	190	0.9316158648436357
191	191	0.9318361558730073
192	192	0.9320540643823024
193	193	0.9322717944829428
194	194	0.9324886494782771
195	195	0.9327033621894483
196	196	0.9329166235762295
197	197	0.933129528276665
198	198	0.9333407619530423
199	199	0.9335511040975484
200	200	0.9337599782170409
201	201	0.9339677677091276
202	202	0.9341739218526931
203	203	0.9343793283443045
204	204	0.9345843058952693
205	205	0.9347890983499105
206	206	0.9349932387032701
207	207	0.9351957154116423
208	208	0.9353955310001886
209	209	0.9355943856924472
210	210	0.9357924815437875
211	211	0.9359893194678983
212	212	0.9361852138257915
213	213	0.9363806379448708
214	214	0.9365753253331118
215	215	0.9367696725468453
216	216	0.9369627556927433
217	217	0.9371544150942893
218	218	0.9373451188095119
219	219	0.9375352268892981
220	220	0.9377236729433054
221	221	0.9379110023699698
222	222	0.9380972217808484
223	223	0.9382831098341482
224	224	0.9384682756886873
225	225	0.9386528605008088
226	226	0.9388366729348057
227	227	0.9390195587156339
228	228	0.9392011419473967
229	229	0.9393819578361147
230	230	0.9395618251230385
231	231	0.939741009340956
232	232	0.939919549139152
233	233	0.9400972256278086
234	234	0.940274153351028
235	235	0.9404506639909619
236	236	0.9406234177075797
237	237	0.9407958109738466
238	238	0.9409675502659213
239	239	0.9411377177792598
240	240	0.941307170742222
241	241	0.9414761130103473
242	242	0.9416437408990569
243	243	0.9418105322973895
244	244	0.941976001079183
245	245	0.9421409744947654
246	246	0.942304990580594
247	247	0.9424684160125183
248	248	0.9426310441742657
249	249	0.9427924926312256
250	250	0.9429529652874232
251	251	0.9431126989025373
252	252	0.9432716668062261
253	253	0.9434293819966981
254	254	0.9435866705622094
255	255	0.9437434369465876
256	256	0.9438991833919892
257	257	0.9440537595789875
258	258	0.9442070985357331
259	259	0.9443598484920207
260	260	0.9445114916950413
261	261	0.944662484474435
262	262	0.944813190933701
263	263	0.9449623476175711
264	264	0.9451108684713834
265	265	0.9452590073045639
266	266	0.9454068104729294
267	267	0.9455541189739376
268	268	0.9457006792489532
269	269	0.945846915634806
270	270	0.9459920800018702
271	271	0.9461370768464493
272	272	0.9462816627144024
273	273	0.9464260859778083
274	274	0.9465693661430703
275	275	0.9467124478878667
276	276	0.9468549457270123
277	277	0.9469973562905055
278	278	0.9471392227937968
279	279	0.9472805870209731
280	280	0.9474214814432074
281	281	0.9475618404535293
282	282	0.9477016989029442
283	283	0.9478410396360432
284	284	0.9479798186241757
285	285	0.9481185079436987
286	286	0.9482567489382271
287	287	0.9483945056585098
288	288	0.9485316373971218
289	289	0.9486681999198401
290	290	0.9488042433897774
291	291	0.9489402652273313
292	292	0.9490750614172093
293	293	0.949209299265581
294	294	0.94934311554949
295	295	0.9494766356113293
296	296	0.9496097428162201
297	297	0.9497421417753026
298	298	0.9498736641994254
299	299	0.9500048042135696
300	300	0.9501354930377117
301	301	0.9502658276125575
302	302	0.9503957019821255
303	303	0.9505250101806385
304	304	0.9506542948623745
305	305	0.950783161055065
306	306	0.9509116835148329
307	307	0.951040086294366
308	308	0.9511679548516208
309	309	0.9512956759620208
310	310	0.9514231999881642
311	311	0.9515503263660755
312	312	0.9516769957502048
313	313	0.9518035543419907
314	314	0.9519299851130762
315	315	0.9520558747567073
316	316	0.9521814925780502
317	317	0.9523068110884602
318	318	0.9524318913477593
319	319	0.9525568115254256
320	320	0.9526813666138391
321	321	0.9528053012085388
322	322	0.9529290311313485
323	323	0.9530525076433324
324	324	0.9531755954477624
325	325	0.953297980276378
326	326	0.9534203027248994
327	327	0.9535424533812514
328	328	0.9536644593177188
329	329	0.95378613520815
330	330	0.9539076329158768
331	331	0.954028529824159
332	332	0.9541489691216155
333	333	0.95426907289671
334	334	0.9543886641352682
335	335	0.9545081910049421
336	336	0.9546275197952913
337	337	0.9547468183772193
338	338	0.9548655617592908
339	339	0.9549840759326255
340	340	0.9551022512435942
341	341	0.9552201475464631
342	342	0.955337880737604
343	343	0.9554554969340324
344	344	0.9555727421599854
345	345	0.9556894203581999
346	346	0.9558057791971208
347	347	0.955921819686005
348	348	0.9560375646731972
349	349	0.9561530469336211
350	350	0.9562684137992917
351	351	0.9563834867394228
352	352	0.956498381744463
353	353	0.9566129770599056
354	354	0.9567269683695224
355	355	0.9568407726751036
356	356	0.9569543803207392
357	357	0.9570675528234218
358	358	0.9571805785038421
359	359	0.9572934163345924
360	360	0.9574061610687536
361	361	0.9575188654297034
362	362	0.9576312388031089
363	363	0.9577434555620041
364	364	0.9578553795846226
365	365	0.9579668351337255
366	366	0.9580778771661392
367	367	0.9581888000034703
368	368	0.9582995123335672
369	369	0.9584100236341714
370	370	0.9585202916818756
371	371	0.9586303875464752
372	372	0.9587402100333302
373	373	0.9588497102345963
374	374	0.9589590046508545
375	375	0.9590679219647125
376	376	0.9591767474387324
377	377	0.9592854152245993
378	378	0.9593939048254553
379	379	0.9595023259150216
380	380	0.959610448731188
381	381	0.9597182940230552
382	382	0.959826019441242
383	383	0.9599335469336392
384	384	0.9600408400095479
385	385	0.9601478862946586
386	386	0.9602547901163127
387	387	0.9603614718792634
388	388	0.9604677806007011
389	389	0.9605740135417612
390	390	0.9606799508898655
391	391	0.960785711305971
392	392	0.9608911372123135
393	393	0.9609964701939808
394	394	0.9611013540086347
395	395	0.9612060663076545
396	396	0.9613105101959977
397	397	0.9614147367034964
398	398	0.9615187306502377
399	399	0.9616224679151525
400	400	0.961725833971606
401	401	0.9618289182233593
402	402	0.9619316796578044
403	403	0.9620342769832884
404	404	0.9621366346397436
405	405	0.962238922101389
406	406	0.9623411347685437
407	407	0.9624428502266406
408	408	0.9625443159667803
409	409	0.9626456555869495
410	410	0.9627467222522772
411	411	0.9628475118978532
412	412	0.9629481169310287
413	413	0.9630484521449889
414	414	0.9631486049685642
415	415	0.963248521065055
416	416	0.9633481107877574
417	417	0.9634476167128974
418	418	0.9635467584904385
419	419	0.9636457629006797
420	420	0.9637445794429387
421	421	0.9638432433282986
422	422	0.9639414810350235
423	423	0.964039616655983
424	424	0.9641375332623422
425	425	0.9642353064680663
426	426	0.9643329390931801
427	427	0.9644304034383552
428	428	0.964527724146246
429	429	0.9646248408616229
430	430	0.9647216750047706
431	431	0.9648182689140152
432	432	0.9649147623181086
433	433	0.9650109650080101
434	434	0.9651070519349758
435	435	0.9652026405392333
436	436	0.9652981812810455
437	437	0.9653935415730781
438	438	0.9654883523381208
439	439	0.9655829695847501
440	440	0.9656774989693199
441	441	0.9657717534439604
442	442	0.9658658654554655
443	443	0.9659598701802671
444	444	0.9660536612150967
445	445	0.9661473119235283
446	446	0.9662405567370197
447	447	0.9663336014606441
448	448	0.9664265211007773
449	449	0.9665191690370141
450	450	0.966611734587692
451	451	0.9667040667540144
452	452	0.9667962009530237
453	453	0.9668883043157395
454	454	0.9669802172421933
455	455	0.967072087830568
456	456	0.9671638124727759
457	457	0.9672553114110357
458	458	0.9673467200129106
459	459	0.9674380162751404
460	460	0.9675292496567075
461	461	0.9676203955776986
462	462	0.9677112595817717
463	463	0.9678020763847937
464	464	0.9678927202648424
465	465	0.9679829717743118
466	466	0.9680731170643325
467	467	0.9681631433311682
468	468	0.9682530698767481
469	469	0.9683428482014353
470	470	0.9684326058660739
471	471	0.9685221753189662
472	472	0.9686116720867372
473	473	0.968700948945778
474	474	0.9687900565792896
475	475	0.9688789691553937
476	476	0.9689678099504895
477	477	0.969056571601202
478	478	0.9691451756440912
479	479	0.9692334864993718
480	480	0.9693216649375753
481	481	0.9694097520620859
482	482	0.9694977812040458
483	483	0.969585645861532
484	484	0.9696734901686198
485	485	0.9697611036509746
486	486	0.9698485804743613
487	487	0.9699358710242253
488	488	0.9700231462738651
489	489	0.9701102594346498
490	490	0.9701972685442438
491	491	0.9702841310642321
492	492	0.9703708294983988
493	493	0.9704573281194757
494	494	0.970543801462287
495	495	0.9706302358733256
496	496	0.9707164013583235
497	497	0.9708025144660742
498	498	0.9708885423355619
499	499	0.9709744334871462
500	500	0.9710600105806297
501	501	0.9711455275219603
502	502	0.9712309151029117
503	503	0.9713162123140732
504	504	0.9714013668854015
505	505	0.9714864240012574
506	506	0.9715714520260499
507	507	0.9716562941459566
508	508	0.9717410846250719
509	509	0.9718257516498365
510	510	0.9719102609156253
511	511	0.9719946932777278
